# Supplementary material for: Amplified inflammatory and immune responses in viral-associated pulmonary aspergillosis
Source: Front Cell Infect Microbiol. 2026 May 28;16:1850127. doi: 10.3389/fcimb.2026.1850127 (PMC13253414; doi:10.3389/fcimb.2026.1850127)
Supplement: Supplementary file 2 [file Table2.xlsx]

## Sheet: Supplemental table 1
Supplemental table 1. Proteomic data of DEPs between VAPA and VP (FC > 1.5,Pvalue<0.05).
Protein	Description	FC	Pvalue	log2FC	Up.Down
A0A0B4J1Y8	Immunoglobulin lambda variable 9-49	1.56495	0.0393876	0.646116	up
A8MU93	Uncharacterized protein C17orf100	2.53325	0.007651	1.34099	up
O00429	Dynamin-1-like protein	0.514483	0.0118809	-0.958804	down
O00469	Procollagen-lysine,2-oxoglutarate 5-dioxygenase 2	0.631458	6.90249e-06	-0.663242	down
O00602	Ficolin-1	1.59795	0.00435707	0.676226	up
O14818	Proteasome subunit alpha type-7	1.91457	0.000339535	0.937021	up
O14974	Protein phosphatase 1 regulatory subunit 12A	0.45841	1.05447e-06	-1.12529	down
O15467	C-C motif chemokine 16	1.64964	0.00194832	0.722155	up
O15511	Actin-related protein 2/3 complex subunit 5	1.84137	0.0134878	0.880781	up
O43278	Kunitz-type protease inhibitor 1	1.54763	0.00248864	0.630065	up
O43399	Tumor protein D54	1.99033	0.00405702	0.993008	up
O43493	Trans-Golgi network integral membrane protein 2	1.62201	0.0224169	0.697782	up
O60279	Sushi domain-containing protein 5	1.55778	0.00582616	0.63949	up
O60667	Immunoglobulin mu Fc receptor	1.7002	0.0471815	0.765702	up
O75369	Filamin-B	1.53274	0.0381639	0.616116	up
O75594	Peptidoglycan recognition protein 1	1.61224	0.0122201	0.689066	up
O75874	Isocitrate dehydrogenase [NADP] cytoplasmic	1.73644	0.00471037	0.796133	up
O76076	CCN family member 5	1.93957	0.0169471	0.955735	up
O95810	Caveolae-associated protein 2	0.646825	0.0102219	-0.628552	down
P00338	L-lactate dehydrogenase A chain	1.54542	0.0038125	0.628002	up
P00390	Glutathione reductase, mitochondrial	1.6271	7.6824e-05	0.702307	up
P00441	Superoxide dismutase [Cu-Zn]	1.64247	0.00802936	0.715865	up
P01130	Low-density lipoprotein receptor	1.5893	0.000145977	0.668395	up
P01833	Polymeric immunoglobulin receptor	1.68123	0.00454094	0.749521	up
P02452	Collagen alpha-1(I) chain	1.94413	1.43779e-05	0.959122	up
P02461	Collagen alpha-1(III) chain	1.59093	0.0114185	0.669871	up
P02652	Apolipoprotein A-II	0.612828	6.55473e-05	-0.706446	down
P02741	C-reactive protein	1.87522	0.0347582	0.907061	up
P02750	Leucine-rich alpha-2-glycoprotein	1.50181	0.0172959	0.586705	up
P02765	Alpha-2-HS-glycoprotein	0.636348	4.07239e-05	-0.652112	down
P02795	Metallothionein-2	6.81626	0.00206229	2.76898	up
P02810	Salivary acidic proline-rich phosphoprotein 1/2	16.2244	0.0262273	4.02009	up
P03973	Antileukoproteinase	1.66445	0.000314207	0.735043	up
P04080	Cystatin-B	1.81106	0.00172533	0.856838	up
P04083	Annexin A1	1.97736	0.0426795	0.983574	up
P04179	Superoxide dismutase [Mn], mitochondrial	1.82052	0.00484692	0.864354	up
P04233	HLA class II histocompatibility antigen gamma chain	2.63594	0.00805999	1.39832	up
P04264	Keratin, type II cytoskeletal 1	0.208164	0.00748367	-2.26421	down
P04792	Heat shock protein beta-1	0.651962	0.0404326	-0.61714	down
P05026	Sodium/potassium-transporting ATPase subunit beta-1	1.76475	1.39512e-06	0.819461	up
P05060	Secretogranin-1	1.90876	0.0213476	0.932635	up
P05062	Fructose-bisphosphate aldolase B	2.75471	4.26914e-05	1.4619	up
P05106	Integrin beta-3	0.583287	0.0183642	-0.777723	down
P05107	Integrin beta-2	1.5142	0.0155658	0.598559	up
P05186	Alkaline phosphatase, tissue-nonspecific isozyme	1.53356	0.000679556	0.616889	up
P05204	Non-histone chromosomal protein HMG-17	2.555	0.0248504	1.35332	up
P05362	Intercellular adhesion molecule 1	1.86646	0.000380454	0.900308	up
P05451	Lithostathine-1-alpha	3.8345	0.000414419	1.93904	up
P06454	Prothymosin alpha	1.90671	0.0259473	0.931089	up
P06744	Glucose-6-phosphate isomerase	1.9728	0.00125872	0.980243	up
P07108	Acyl-CoA-binding protein	2.01178	0.00377422	1.00847	up
P07148	Fatty acid-binding protein, liver	1.80821	0.0172329	0.854562	up
P07307	Asialoglycoprotein receptor 2	1.91847	0.000438827	0.939953	up
P07333	Macrophage colony-stimulating factor 1 receptor	1.51757	0.0154574	0.601763	up
P07339	Cathepsin D	1.89532	0.00668617	0.922439	up
P07357	Complement component C8 alpha chain	0.626049	4.97417e-06	-0.675653	down
P07358	Complement component C8 beta chain	0.634721	9.57617e-05	-0.655806	down
P07360	Complement component C8 gamma chain	0.63961	1.06055e-05	-0.644735	down
P07451	Carbonic anhydrase 3	6.6953	0.0369848	2.74315	up
P07478	Trypsin-2	4.92283	0.0195718	2.29949	up
P07858	Cathepsin B	1.85749	0.00543662	0.893353	up
P07864	L-lactate dehydrogenase C chain	0.605716	9.00915e-05	-0.723286	down
P08294	Extracellular superoxide dismutase [Cu-Zn]	1.6624	0.0141244	0.733265	up
P08670	Vimentin	1.60208	0.01352	0.679945	up
P09467	Fructose-1,6-bisphosphatase 1	2.13379	0.000168093	1.09342	up
P09603	Macrophage colony-stimulating factor 1	1.76446	0.00117855	0.819224	up
P09958	Furin	0.314451	0.0353151	-1.66909	down
P09960	Leukotriene A-4 hydrolase	1.56985	0.0100171	0.650622	up
P0C7P0	CDGSH iron-sulfur domain-containing protein 3, mitochondrial	0.590234	0.0152415	-0.760641	down
P0CG47	Polyubiquitin-B	2.23828	1.57008e-05	1.16239	up
P0DTE1	Probable non-functional immunoglobulin heavy variable 3-38-3	0.541796	0.000536426	-0.884178	down
P0DTE7	Alpha-amylase 1B	2.81808	0.024447	1.49471	up
P10253	Lysosomal alpha-glucosidase	0.493362	0.0356489	-1.01928	down
P10451	Osteopontin	3.87415	0.000180512	1.95388	up
P10645	Chromogranin-A	2.26799	0.0215445	1.18141	up
P11171	Protein 4.1	0.294438	0.0150815	-1.76396	down
P11684	Uteroglobin	1.60289	0.0149908	0.680674	up
P12111	Collagen alpha-3(VI) chain	1.61714	0.000707306	0.693446	up
P12318	Low affinity immunoglobulin gamma Fc region receptor II-a	1.53875	0.0453389	0.621758	up
P13224	Platelet glycoprotein Ib beta chain	0.485979	0.0324861	-1.04103	down
P13611	Versican core protein	2.2411	0.00517916	1.16421	up
P13645	Keratin, type I cytoskeletal 10	0.269441	0.0220058	-1.89196	down
P13727	Bone marrow proteoglycan	2.03485	0.0021227	1.02492	up
P13796	Plastin-2	2.3616	1.42375e-05	1.23976	up
P13987	CD59 glycoprotein	1.85848	0.0218673	0.894125	up
P14314	Glucosidase 2 subunit beta	1.57041	0.00500124	0.651143	up
P14550	Aldo-keto reductase family 1 member A1	2.37897	0.0468706	1.25034	up
P14780	Matrix metalloproteinase-9	1.59418	0.0319719	0.672815	up
P15086	Carboxypeptidase B	4.28511	0.0378877	2.09933	up
P15941	Mucin-1	2.1023	0.0387941	1.07197	up
P16278	Beta-galactosidase	2.20891	0.0297822	1.14334	up
P16930	Fumarylacetoacetase	1.88751	1.39555e-05	0.916488	up
P17174	Aspartate aminotransferase, cytoplasmic	2.28831	0.000437972	1.19428	up
P18065	Insulin-like growth factor-binding protein 2	1.94446	0.00295415	0.959369	up
P18827	Syndecan-1	2.20703	0.00347736	1.14211	up
P18859	ATP synthase-coupling factor 6, mitochondrial	0.490558	0.0226764	-1.0275	down
P19652	Alpha-1-acid glycoprotein 2	1.58631	0.000698484	0.665679	up
P19838	Nuclear factor NF-kappa-B p105 subunit	2.81727	0.000528432	1.4943	up
P19957	Elafin	1.79984	0.00226209	0.847871	up
P20061	Transcobalamin-1	1.69323	0.000355363	0.759776	up
P20333	Tumor necrosis factor receptor superfamily member 1B	1.81596	0.0304344	0.860731	up
P20618	Proteasome subunit beta type-1	1.88582	0.000379066	0.915189	up
P20827	Ephrin-A1	1.56125	0.0109045	0.642702	up
P22692	Insulin-like growth factor-binding protein 4	1.80765	0.00478729	0.854115	up
P22894	Neutrophil collagenase	2.12783	0.000668734	1.08938	up
P22897	Macrophage mannose receptor 1	3.23592	2.11081e-07	1.69418	up
P23471	Receptor-type tyrosine-protein phosphatase zeta	1.51777	0.000190668	0.601953	up
P24158	Myeloblastin	1.76064	0.0245963	0.816103	up
P24298	Alanine aminotransferase 1	2.35025	4.2685e-05	1.23282	up
P24821	Tenascin	2.39456	1.95649e-06	1.25976	up
P25786	Proteasome subunit alpha type-1	1.97393	0.000376001	0.981074	up
P25787	Proteasome subunit alpha type-2	2.10219	0.000187122	1.0719	up
P25788	Proteasome subunit alpha type-3	1.83081	0.00575635	0.872481	up
P25789	Proteasome subunit alpha type-4	2.01586	0.000459994	1.01139	up
P26842	CD27 antigen	1.59741	0.0150291	0.675734	up
P27797	Calreticulin	2.081	0.000183022	1.05728	up
P27824	Calnexin	1.56309	0.0112783	0.644396	up
P27930	Interleukin-1 receptor type 2	2.12517	8.86587e-05	1.08758	up
P28066	Proteasome subunit alpha type-5	1.56803	0.0130973	0.648949	up
P28070	Proteasome subunit beta type-4	1.90225	0.00068983	0.927705	up
P28072	Proteasome subunit beta type-6	1.91928	0.00147065	0.940568	up
P28300	Protein-lysine 6-oxidase	1.98532	0.0126465	0.989371	up
P28676	Grancalcin	3.60647	0.00109055	1.85059	up
P29401	Transketolase	1.70944	0.00737148	0.773527	up
P30046	D-dopachrome decarboxylase	1.77106	0.0116316	0.82461	up
P31151	Protein S100-A7	0.406777	0.0289122	-1.29769	down
P31939	Bifunctional purine biosynthesis protein ATIC	0.528681	0.0292237	-0.919531	down
P31944	Caspase-14	0.355141	0.0336506	-1.49354	down
P31946	14-3-3 protein beta/alpha	1.64392	0.0159116	0.717144	up
P32320	Cytidine deaminase	1.77178	0.0200558	0.825201	up
P32754	4-hydroxyphenylpyruvate dioxygenase	2.21734	0.000865565	1.14883	up
P34096	Ribonuclease 4	1.51318	5.82602e-05	0.597587	up
P34896	Serine hydroxymethyltransferase, cytosolic	2.75923	0.021437	1.46427	up
P35052	Glypican-1	1.62181	0.0124238	0.697604	up
P35237	Serpin B6	1.93284	0.00581681	0.950721	up
P35527	Keratin, type I cytoskeletal 9	0.164119	0.00877121	-2.60719	down
P35556	Fibrillin-2	1.82113	0.0212727	0.864837	up
P35625	Metalloproteinase inhibitor 3	1.84032	0.0322766	0.879957	up
P36222	Chitinase-3-like protein 1	5.41406	4.02624e-08	2.43671	up
P37837	Transaldolase	2.02569	0.00168206	1.01841	up
P39748	Flap endonuclease 1	0.61154	0.00749474	-0.70948	down
P40121	Macrophage-capping protein	2.15188	0.00743885	1.1056	up
P40306	Proteasome subunit beta type-10	1.80091	0.00525723	0.848726	up
P41218	Myeloid cell nuclear differentiation antigen	2.04986	0.00344549	1.03553	up
P41271	Neuroblastoma suppressor of tumorigenicity 1	1.69924	0.0427615	0.764893	up
P42566	Epidermal growth factor receptor substrate 15	2.31207	0.0249672	1.20918	up
P47756	F-actin-capping protein subunit beta	2.38521	0.0306022	1.25412	up
P48637	Glutathione synthetase	1.60961	5.26779e-05	0.686712	up
P49593	Protein phosphatase 1F	2.6018	1.09002e-09	1.37951	up
P49720	Proteasome subunit beta type-3	1.64404	0.00233514	0.717249	up
P49721	Proteasome subunit beta type-2	1.87209	0.00133749	0.904653	up
P51161	Gastrotropin	1.79028	0.000792284	0.840189	up
P53004	Biliverdin reductase A	1.53144	0.00104234	0.614891	up
P54577	Tyrosine--tRNA ligase, cytoplasmic	0.40939	0.0153017	-1.28845	down
P55103	Inhibin beta C chain	0.641185	0.000454488	-0.641188	down
P55774	C-C motif chemokine 18	2.36943	1.87756e-05	1.24454	up
P60022	Beta-defensin 1	1.57369	0.0128368	0.654155	up
P60900	Proteasome subunit alpha type-6	2.05557	0.000385113	1.03954	up
P60981	Destrin	0.479253	0.0250971	-1.06114	down
P61088	Ubiquitin-conjugating enzyme E2 N	0.447979	0.0443039	-1.1585	down
P61626	Lysozyme C	1.71689	0.00462075	0.779797	up
P61769	Beta-2-microglobulin	1.64033	0.0384355	0.713983	up
P61916	NPC intracellular cholesterol transporter 2	1.83667	0.00487544	0.877094	up
P61981	14-3-3 protein gamma	1.74842	0.0157049	0.806049	up
P62258	14-3-3 protein epsilon	1.6986	0.0215546	0.764349	up
P62805	Histone H4	2.78795	0.0342661	1.47921	up
P63244	Small ribosomal subunit protein RACK1	0.176248	0.0385134	-2.50432	down
P63316	Troponin C, slow skeletal and cardiac muscles	3.83002	0.0209055	1.93735	up
P80188	Neutrophil gelatinase-associated lipocalin	2.09308	0.0022446	1.06563	up
P80511	Protein S100-A12	1.99756	0.0253769	0.99824	up
P80723	Brain acid soluble protein 1	1.6831	0.0212495	0.751118	up
P98095	Fibulin-2	1.93454	0.00493623	0.951992	up
Q01523	Defensin alpha 5	6.0394	0.0195798	2.59441	up
Q02252	Methylmalonate-semialdehyde/malonate-semialdehyde dehydrogenase [acylating], mitochondrial	1.68418	0.00207262	0.752047	up
Q02487	Desmocollin-2	1.51557	0.000498861	0.599864	up
Q02641	Voltage-dependent L-type calcium channel subunit beta-1	0.602313	0.000118748	-0.731415	down
Q02747	Guanylin	1.64716	0.00911975	0.719981	up
Q02809	Procollagen-lysine,2-oxoglutarate 5-dioxygenase 1	3.59836	0.0268377	1.84734	up
Q02818	Nucleobindin-1	1.65612	0.0246938	0.727807	up
Q03013	Glutathione S-transferase Mu 4	0.37013	0.0218841	-1.43389	down
Q03154	Aminoacylase-1	1.73675	0.0036241	0.796393	up
Q05209	Tyrosine-protein phosphatase non-receptor type 12	0.597012	0.0318446	-0.744169	down
Q06141	Regenerating islet-derived protein 3-alpha	5.22307	0.00141636	2.3849	up
Q06187	Tyrosine-protein kinase BTK	1.98054	2.28139e-06	0.985896	up
Q07654	Trefoil factor 3	3.01364	0.000316198	1.5915	up
Q08ET2	Sialic acid-binding Ig-like lectin 14	1.77997	0.0398282	0.831853	up
Q12866	Tyrosine-protein kinase Mer	1.54671	0.00243029	0.629202	up
Q12907	Vesicular integral-membrane protein VIP36	2.02826	0.00332424	1.02024	up
Q13085	Acetyl-CoA carboxylase 1	1.78471	0.0120162	0.835689	up
Q13103	Secreted phosphoprotein 24	0.513005	0.0026167	-0.962955	down
Q13200	26S proteasome non-ATPase regulatory subunit 2	2.00527	0.0026075	1.00379	up
Q13421	Mesothelin	1.62373	0.00409411	0.699312	up
Q14118	Dystroglycan 1	1.63246	0.0168677	0.707044	up
Q14508	WAP four-disulfide core domain protein 2	6.58964	5.99939e-06	2.7202	up
Q14696	LRP chaperone MESD	2.81408	0.0208906	1.49266	up
Q14767	Latent-transforming growth factor beta-binding protein 2	1.97796	0.0154534	0.98401	up
Q15121	Astrocytic phosphoprotein PEA-15	2.78346	0.00487509	1.47688	up
Q15417	Calponin-3	0.620478	0.0060114	-0.688548	down
Q15848	Adiponectin	1.50702	0.0143922	0.591695	up
Q16627	C-C motif chemokine 14	1.80521	4.09331e-05	0.852167	up
Q16663	C-C motif chemokine 15	1.60598	0.0201687	0.683454	up
Q16880	2-hydroxyacylsphingosine 1-beta-galactosyltransferase	1.60963	0.00747638	0.68673	up
Q4G0S7	Coiled-coil domain-containing protein 152	2.05119	1.57458e-06	1.03646	up
Q5KU26	Collectin-12	2.28503	0.0454286	1.19222	up
Q5TFQ8	Signal-regulatory protein beta-1 isoform 3	1.82934	0.00143827	0.871324	up
Q6UX06	Olfactomedin-4	2.19497	0.00905314	1.1342	up
Q6ZQQ6	WD repeat-containing protein 87	0.461795	1.18356e-09	-1.11467	down
Q7L014	Probable ATP-dependent RNA helicase DDX46	1.6793	1.38405e-05	0.74786	up
Q7Z4L5	Tetratricopeptide repeat protein 21B	0.616409	0.020911	-0.69804	down
Q7Z7A4	PX domain-containing protein kinase-like protein	0.64873	0.000968602	-0.624309	down
Q86VB7	Scavenger receptor cysteine-rich type 1 protein M130	2.46481	0.00105448	1.30147	up
Q86W34	Archaemetzincin-2	0.566408	4.80485e-05	-0.820086	down
Q8IVG5	Sterile alpha motif domain-containing protein 9-like	1.54716	6.51245e-05	0.629626	up
Q8IWL1	Pulmonary surfactant-associated protein A2	1.59304	0.0153926	0.671784	up
Q8IZP0	Abl interactor 1	1.62712	0.00377463	0.702325	up
Q8N3T6	Transmembrane protein 132C	1.62278	0.0319412	0.698464	up
Q8N6Q3	CD177 antigen	1.65825	0.0364493	0.72966	up
Q8N9U0	Tandem C2 domains nuclear protein	1.72258	0.0162206	0.78457	up
Q8NFL0	UDP-GlcNAc:betaGal beta-1,3-N-acetylglucosaminyltransferase 7	1.62849	0.000460654	0.703531	up
Q8NHS9	Spermatogenesis-associated protein 22	2.54756	1.08503e-06	1.34912	up
Q8TAT6	Nuclear protein localization protein 4 homolog	0.571167	0.0183783	-0.808017	down
Q8TCZ2	CD99 antigen-like protein 2	1.80993	0.00127857	0.855938	up
Q8TDL5	BPI fold-containing family B member 1	2.4428	0.0442639	1.28853	up
Q8TDQ0	Hepatitis A virus cellular receptor 2	2.59792	0.00124432	1.37736	up
Q8WVN6	Secreted and transmembrane protein 1	1.641	0.0251436	0.714575	up
Q92686	Neurogranin	0.616316	0.0462668	-0.698257	down
Q92835	Phosphatidylinositol 3,4,5-trisphosphate 5-phosphatase 1	0.523975	2.67325e-07	-0.932431	down
Q92945	Far upstream element-binding protein 2	1.97145	9.47951e-05	0.979256	up
Q92956	Tumor necrosis factor receptor superfamily member 14	2.31616	0.0111416	1.21173	up
Q93091	Ribonuclease K6	1.55452	0.026581	0.636472	up
Q96CX2	BTB/POZ domain-containing protein KCTD12	2.5542	0.0196217	1.35287	up
Q96DB5	Regulator of microtubule dynamics protein 1	0.647185	0.00873982	-0.62775	down
Q96FE7	Phosphoinositide-3-kinase-interacting protein 1	2.38071	0.0121868	1.25139	up
Q96H15	T-cell immunoglobulin and mucin domain-containing protein 4	2.91748	0.0019148	1.54472	up
Q96HD1	Protein disulfide isomerase CRELD1	1.53799	0.00121066	0.621047	up
Q96N76	Urocanate hydratase	2.15728	0.00429016	1.10922	up
Q96NZ9	Proline-rich acidic protein 1	1.5579	0.000532506	0.639607	up
Q96PD2	Discoidin, CUB and LCCL domain-containing protein 2	1.78405	0.000451076	0.835155	up
Q96SN8	CDK5 regulatory subunit-associated protein 2	1.74824	0.00353465	0.805902	up
Q99538	Legumain	1.90725	0.00309441	0.931497	up
Q99707	Methionine synthase	1.70036	0.0305613	0.765838	up
Q9BRK5	45 kDa calcium-binding protein	1.52821	0.0359809	0.611839	up
Q9BU40	Chordin-like protein 1	2.25484	0.0362027	1.17302	up
Q9BXN1	Asporin	1.55686	0.0367007	0.638636	up
Q9BXR6	Complement factor H-related protein 5	1.73205	5.5551e-05	0.792478	up
Q9BY67	Cell adhesion molecule 1	1.64447	0.00656668	0.717621	up
Q9BY89	Uncharacterized protein KIAA1671	0.60983	1.67807e-05	-0.71352	down
Q9H0I9	Transketolase-like protein 2	2.126	0.0048386	1.08814	up
Q9H0W9	Ester hydrolase C11orf54	0.598825	0.0480507	-0.739793	down
Q9H5I5	Piezo-type mechanosensitive ion channel component 2	1.93729	0.0260793	0.954043	up
Q9H8J5	MANSC domain-containing protein 1	1.67598	0.0002013	0.745009	up
Q9HCL0	Protocadherin-18	9.50527	0.00330682	3.24873	up
Q9HCU0	Endosialin	1.74743	0.00529559	0.805236	up
Q9HD89	Resistin	2.46926	0.0119011	1.30408	up
Q9NPG4	Protocadherin-12	17.3911	0.00526356	4.12028	up
Q9NPY3	Complement component C1q receptor	1.55748	0.0133708	0.639214	up
Q9NTI5	Sister chromatid cohesion protein PDS5 homolog B	0.463675	3.79798e-07	-1.10881	down
Q9NU53	Glycoprotein integral membrane protein 1	0.643267	0.0365927	-0.636511	down
Q9P1F3	Costars family protein ABRACL	1.77376	0.0411078	0.82681	up
Q9UBE0	SUMO-activating enzyme subunit 1	0.573913	0.0411274	-0.801095	down
Q9UBX5	Fibulin-5	1.5591	6.28354e-05	0.640713	up
Q9UEW3	Macrophage receptor MARCO	1.84023	0.0276578	0.879888	up
Q9UGN4	CMRF35-like molecule 8	1.9768	0.00622555	0.98317	up
Q9UKY3	Putative inactive carboxylesterase 4	0.57921	0.0235798	-0.78784	down
Q9UMX5	Neudesin	1.55705	0.00500976	0.638814	up
Q9UNN8	Endothelial protein C receptor	1.50917	0.00257101	0.593759	up
Q9UPA5	Protein bassoon	0.624432	0.0129061	-0.679383	down
Q9Y279	V-set and immunoglobulin domain-containing protein 4	3.1508	0.00049306	1.65572	up
Q9Y2G1	Myelin regulatory factor	1.91952	0.00896731	0.940745	up
Q9Y3F4	Serine-threonine kinase receptor-associated protein	0.598577	0.00495896	-0.740391	down
Q9Y4L1	Hypoxia up-regulated protein 1	1.5025	2.89038e-05	0.587364	up
Q9Y5C1	Angiopoietin-related protein 3	1.54727	6.86626e-05	0.629728	up
Q9Y5Y7	Lymphatic vessel endothelial hyaluronic acid receptor 1	2.26686	0.000185125	1.18069	up
Q9Y623	Myosin-4	7.441	0.000112448	2.8955	up
Q9Y6C2	EMILIN-1	1.73882	0.0111801	0.798111	up
Q9Y6R7	IgGFc-binding protein	2.60712	0.00125615	1.38246	up

## Sheet: Supplemental table 2
Supplemental table 2. The enrichment analysis of GO for DEPs in VAPA and VP.
GO_ID	GO_Term	GO_Class	Pvalue	AdjustedPv	x	y	n	N	Up	Down	Up_Description	Down_Description
GO:0005839	proteasome core complex	CC	9.28525e-11	5.02332e-08	13	17	159	1606	13	0	Proteasome subunit alpha type-7;Proteasome subunit beta type-1;Proteasome subunit alpha type-1;Proteasome subunit alpha type-2;Proteasome subunit alpha type-3;Proteasome subunit alpha type-4;Proteasome subunit alpha type-5;Proteasome subunit beta type-4;Proteasome subunit beta type-6;Proteasome subunit beta type-10;Proteasome subunit beta type-3;Proteasome subunit beta type-2;Proteasome subunit a…
GO:0009057	macromolecule catabolic process	BP	1.69575e-08	1.529e-06	14	26	159	1606	14	0	Proteasome subunit alpha type-7;Peptidoglycan recognition protein 1;Proteasome subunit beta type-1;Proteasome subunit alpha type-1;Proteasome subunit alpha type-2;Proteasome subunit alpha type-3;Proteasome subunit alpha type-4;Proteasome subunit alpha type-5;Proteasome subunit beta type-4;Proteasome subunit beta type-6;Proteasome subunit beta type-10;Proteasome subunit beta type-3;Proteasome subu…
GO:0051603	proteolysis involved in protein catabolic process	BP	2.61674e-08	2.02237e-06	13	23	159	1606	13	0	Proteasome subunit alpha type-7;Proteasome subunit beta type-1;Proteasome subunit alpha type-1;Proteasome subunit alpha type-2;Proteasome subunit alpha type-3;Proteasome subunit alpha type-4;Proteasome subunit alpha type-5;Proteasome subunit beta type-4;Proteasome subunit beta type-6;Proteasome subunit beta type-10;Proteasome subunit beta type-3;Proteasome subunit beta type-2;Proteasome subunit a…
GO:0009056	catabolic process	BP	3.49996e-07	1.89348e-05	17	45	159	1606	17	0	Proteasome subunit alpha type-7;Peptidoglycan recognition protein 1;Fructose-bisphosphate aldolase B;Glucose-6-phosphate isomerase;Proteasome subunit beta type-1;Proteasome subunit alpha type-1;Proteasome subunit alpha type-2;Proteasome subunit alpha type-3;Proteasome subunit alpha type-4;Proteasome subunit alpha type-5;Proteasome subunit beta type-4;Proteasome subunit beta type-6;Proteasome subu…
GO:0006511	ubiquitin-dependent protein catabolic process	BP	8.43078e-05	0.00330011	7	13	159	1606	7	0	Proteasome subunit alpha type-7;Proteasome subunit alpha type-1;Proteasome subunit alpha type-2;Proteasome subunit alpha type-3;Proteasome subunit alpha type-4;Proteasome subunit alpha type-5;Proteasome subunit alpha type-6
GO:0032991	protein-containing complex	CC	0.000459629	0.0165773	18	83	159	1606	18	0	Proteasome subunit alpha type-7;Actin-related protein 2/3 complex subunit 5;Sodium/potassium-transporting ATPase subunit beta-1;Proteasome subunit beta type-1;Proteasome subunit alpha type-1;Proteasome subunit alpha type-2;Proteasome subunit alpha type-3;Proteasome subunit alpha type-4;Proteasome subunit alpha type-5;Proteasome subunit beta type-4;Proteasome subunit beta type-6;Proteasome subunit…
GO:0006508	proteolysis	BP	0.00162606	0.0549812	25	140	159	1606	22	3	Proteasome subunit alpha type-7;Cathepsin D;Trypsin-2;Cathepsin B;Matrix metalloproteinase-9;Carboxypeptidase B;Proteasome subunit beta type-1;Neutrophil collagenase;Myeloblastin;Proteasome subunit alpha type-1;Proteasome subunit alpha type-2;Proteasome subunit alpha type-3;Proteasome subunit alpha type-4;Proteasome subunit alpha type-5;Proteasome subunit beta type-4;Proteasome subunit beta type-…	Furin;Caspase-14;Archaemetzincin-2
GO:0006801	superoxide metabolic process	BP	0.00353732	0.10072	3	4	159	1606	3	0	Superoxide dismutase [Cu-Zn];Superoxide dismutase [Mn], mitochondrial;Extracellular superoxide dismutase [Cu-Zn]
GO:0019842	vitamin binding	MF	0.0120696	0.296803	4	10	159	1606	4	0	Aspartate aminotransferase, cytoplasmic;Transcobalamin-1;Alanine aminotransferase 1;Methionine synthase
GO:0005125	cytokine activity	MF	0.0158094	0.316774	5	16	159	1606	5	0	C-C motif chemokine 16;Macrophage colony-stimulating factor 1;C-C motif chemokine 18;C-C motif chemokine 14;C-C motif chemokine 15
GO:0008009	chemokine activity	MF	0.0243002	0.408863	4	12	159	1606	4	0	C-C motif chemokine 16;C-C motif chemokine 18;C-C motif chemokine 14;C-C motif chemokine 15
GO:0030141	secretory granule	CC	0.0273306	0.408863	2	3	159	1606	2	0	Secretogranin-1;Chromogranin-A
GO:0031419	cobalamin binding	MF	0.0273306	0.408863	2	3	159	1606	2	0	Transcobalamin-1;Methionine synthase
GO:0019752	carboxylic acid metabolic process	BP	0.0329867	0.408863	5	19	159	1606	5	0	Fructose-bisphosphate aldolase B;Glucose-6-phosphate isomerase;Fumarylacetoacetase;Acetyl-CoA carboxylase 1;Methionine synthase
GO:0044283	small molecule biosynthetic process	BP	0.0367118	0.408863	3	8	159	1606	3	0	Glucose-6-phosphate isomerase;Acetyl-CoA carboxylase 1;Methionine synthase
GO:0046394	carboxylic acid biosynthetic process	BP	0.0511238	0.408863	2	4	159	1606	2	0	Acetyl-CoA carboxylase 1;Methionine synthase
GO:0030414	peptidase inhibitor activity	MF	0.0524634	0.408863	8	40	159	1606	7	1	Kunitz-type protease inhibitor 1;Antileukoproteinase;Cystatin-B;Collagen alpha-3(VI) chain;Elafin;Metalloproteinase inhibitor 3;WAP four-disulfide core domain protein 2	Alpha-2-HS-glycoprotein
GO:0008152	metabolic process	BP	0.0602778	0.408863	58	477	159	1606	48	10	Proteasome subunit alpha type-7;Peptidoglycan recognition protein 1;Superoxide dismutase [Cu-Zn];Superoxide dismutase [Mn], mitochondrial;Fructose-bisphosphate aldolase B;Glucose-6-phosphate isomerase;Macrophage colony-stimulating factor 1 receptor;Cathepsin D;Trypsin-2;Cathepsin B;Extracellular superoxide dismutase [Cu-Zn];Alpha-amylase 1B;Matrix metalloproteinase-9;Carboxypeptidase B;Fumarylace…	Apolipoprotein A-II;Furin;Lysosomal alpha-glucosidase;ATP synthase-coupling factor 6, mitochondrial;Bifunctional purine biosynthesis protein ATIC;Caspase-14;Tyrosine--tRNA ligase, cytoplasmic;Tyrosine-protein phosphatase non-receptor type 12;Archaemetzincin-2;Phosphatidylinositol 3,4,5-trisphosphate 5-phosphatase 1
GO:0051604	protein maturation	BP	0.0654158	0.408863	4	16	159	1606	4	0	Calreticulin;Calnexin;LRP chaperone MESD;Myelin regulatory factor
GO:0005540	hyaluronic acid binding	MF	0.0678961	0.408863	3	10	159	1606	3	0	Sushi domain-containing protein 5;Versican core protein;Lymphatic vessel endothelial hyaluronic acid receptor 1
GO:0005576	extracellular region	CC	0.0695082	0.408863	17	111	159	1606	15	2	C-C motif chemokine 16;CCN family member 5;Antileukoproteinase;Insulin-like growth factor-binding protein 2;Elafin;Insulin-like growth factor-binding protein 4;C-C motif chemokine 18;Beta-defensin 1;Fibulin-2;Defensin alpha 5;Guanylin;WAP four-disulfide core domain protein 2;C-C motif chemokine 14;C-C motif chemokine 15;Resistin	Apolipoprotein A-II;Secreted phosphoprotein 24
GO:0098772	molecular function regulator activity	MF	0.0705553	0.408863	16	103	159	1606	14	2	C-C motif chemokine 16;Kunitz-type protease inhibitor 1;Antileukoproteinase;Cystatin-B;Macrophage colony-stimulating factor 1;Collagen alpha-3(VI) chain;Elafin;Metalloproteinase inhibitor 3;C-C motif chemokine 18;Guanylin;WAP four-disulfide core domain protein 2;C-C motif chemokine 14;C-C motif chemokine 15;Resistin	Alpha-2-HS-glycoprotein;Inhibin beta C chain
GO:0016791	phosphatase activity	MF	0.0791913	0.408863	4	17	159	1606	2	2	Alkaline phosphatase, tissue-nonspecific isozyme;Receptor-type tyrosine-protein phosphatase zeta	Tyrosine-protein phosphatase non-receptor type 12;Phosphatidylinositol 3,4,5-trisphosphate 5-phosphatase 1
GO:0044272	sulfur compound biosynthetic process	BP	0.0797391	0.408863	2	5	159	1606	2	0	Glutathione synthetase;Methionine synthase
GO:0071944	cell periphery	CC	0.0807179	0.408863	5	24	159	1606	5	0	Sodium/potassium-transporting ATPase subunit beta-1;Matrix metalloproteinase-9;Neutrophil collagenase;Glypican-1;Dystroglycan 1
GO:0031012	extracellular matrix	CC	0.0867847	0.408863	3	11	159	1606	3	0	Matrix metalloproteinase-9;Neutrophil collagenase;Glypican-1
GO:0004784	superoxide dismutase activity	MF	0.0990037	0.408863	1	1	159	1606	1	0	Superoxide dismutase [Mn], mitochondrial
GO:0042289	MHC class II protein binding	MF	0.0990037	0.408863	1	1	159	1606	1	0	HLA class II histocompatibility antigen gamma chain
GO:0005890	sodium:potassium-exchanging ATPase complex	CC	0.0990037	0.408863	1	1	159	1606	1	0	Sodium/potassium-transporting ATPase subunit beta-1
GO:0006813	potassium ion transport	BP	0.0990037	0.408863	1	1	159	1606	1	0	Sodium/potassium-transporting ATPase subunit beta-1
GO:0006814	sodium ion transport	BP	0.0990037	0.408863	1	1	159	1606	1	0	Sodium/potassium-transporting ATPase subunit beta-1
GO:0031492	nucleosomal DNA binding	MF	0.0990037	0.408863	1	1	159	1606	1	0	Non-histone chromosomal protein HMG-17
GO:0004347	glucose-6-phosphate isomerase activity	MF	0.0990037	0.408863	1	1	159	1606	1	0	Glucose-6-phosphate isomerase
GO:0000062	fatty-acyl-CoA binding	MF	0.0990037	0.408863	1	1	159	1606	1	0	Acyl-CoA-binding protein
GO:0001503	ossification	BP	0.0990037	0.408863	1	1	159	1606	1	0	Osteopontin
GO:0030866	cortical actin cytoskeleton organization	BP	0.0990037	0.408863	1	1	159	1606	0	1		Protein 4.1
GO:0004334	fumarylacetoacetase activity	MF	0.0990037	0.408863	1	1	159	1606	1	0	Fumarylacetoacetase
GO:0003937	IMP cyclohydrolase activity	MF	0.0990037	0.408863	1	1	159	1606	0	1		Bifunctional purine biosynthesis protein ATIC
GO:0004643	phosphoribosylaminoimidazolecarboxamide formyltransferase activity	MF	0.0990037	0.408863	1	1	159	1606	0	1		Bifunctional purine biosynthesis protein ATIC
GO:0004363	glutathione synthase activity	MF	0.0990037	0.408863	1	1	159	1606	1	0	Glutathione synthetase
GO:0004074	biliverdin reductase [NAD(P)+] activity	MF	0.0990037	0.408863	1	1	159	1606	1	0	Biliverdin reductase A
GO:0042167	heme catabolic process	BP	0.0990037	0.408863	1	1	159	1606	1	0	Biliverdin reductase A
GO:0000049	tRNA binding	MF	0.0990037	0.408863	1	1	159	1606	0	1		Tyrosine--tRNA ligase, cytoplasmic
GO:0030250	guanylate cyclase activator activity	MF	0.0990037	0.408863	1	1	159	1606	1	0	Guanylin
GO:0046849	bone remodeling	BP	0.0990037	0.408863	1	1	159	1606	0	1		Secreted phosphoprotein 24
GO:0016010	dystrophin-associated glycoprotein complex	CC	0.0990037	0.408863	1	1	159	1606	1	0	Dystroglycan 1
GO:0046856	phosphatidylinositol dephosphorylation	BP	0.0990037	0.408863	1	1	159	1606	0	1		Phosphatidylinositol 3,4,5-trisphosphate 5-phosphatase 1
GO:0008705	methionine synthase activity	MF	0.0990037	0.408863	1	1	159	1606	1	0	Methionine synthase
GO:0009086	methionine biosynthetic process	BP	0.0990037	0.408863	1	1	159	1606	1	0	Methionine synthase
GO:0045202	synapse	CC	0.0990037	0.408863	1	1	159	1606	0	1		Protein bassoon
GO:0012505	endomembrane system	CC	0.110634	0.44228	4	19	159	1606	4	0	Secretogranin-1;Chromogranin-A;Calreticulin;Calnexin
GO:0004197	cysteine-type endopeptidase activity	MF	0.112001	0.44228	2	6	159	1606	1	1	Cathepsin B	Caspase-14
GO:0030170	pyridoxal phosphate binding	MF	0.112001	0.44228	2	6	159	1606	2	0	Aspartate aminotransferase, cytoplasmic;Alanine aminotransferase 1
GO:0016741	transferase activity, transferring one-carbon groups	MF	0.112001	0.44228	2	6	159	1606	1	1	Methionine synthase	Bifunctional purine biosynthesis protein ATIC
GO:0006457	protein folding	BP	0.130161	0.489006	3	13	159	1606	3	0	Calreticulin;Calnexin;LRP chaperone MESD
GO:0140677	molecular function activator activity	MF	0.134454	0.489006	8	48	159	1606	7	1	C-C motif chemokine 16;Macrophage colony-stimulating factor 1;C-C motif chemokine 18;Guanylin;C-C motif chemokine 14;C-C motif chemokine 15;Resistin	Inhibin beta C chain
GO:0005856	cytoskeleton	CC	0.139871	0.489006	6	34	159	1606	5	1	Actin-related protein 2/3 complex subunit 5;Vimentin;F-actin-capping protein subunit beta;CDK5 regulatory subunit-associated protein 2;Myosin-4	Protein 4.1
GO:1901136	carbohydrate derivative catabolic process	BP	0.154198	0.489006	3	14	159	1606	3	0	Peptidoglycan recognition protein 1;Fructose-bisphosphate aldolase B;Glucose-6-phosphate isomerase
GO:0016311	dephosphorylation	BP	0.154198	0.489006	3	14	159	1606	1	2	Receptor-type tyrosine-protein phosphatase zeta	Tyrosine-protein phosphatase non-receptor type 12;Phosphatidylinositol 3,4,5-trisphosphate 5-phosphatase 1
GO:0006955	immune response	BP	0.171599	0.489006	5	26	159	1606	5	0	C-C motif chemokine 16;HLA class II histocompatibility antigen gamma chain;C-C motif chemokine 18;C-C motif chemokine 14;C-C motif chemokine 15
GO:0030036	actin cytoskeleton organization	BP	0.179495	0.489006	3	15	159	1606	2	1	Actin-related protein 2/3 complex subunit 5;F-actin-capping protein subunit beta	Protein 4.1
GO:0032787	monocarboxylic acid metabolic process	BP	0.179495	0.489006	3	15	159	1606	3	0	Fructose-bisphosphate aldolase B;Glucose-6-phosphate isomerase;Acetyl-CoA carboxylase 1
GO:0006520	amino acid metabolic process	BP	0.179495	0.489006	3	15	159	1606	2	1	Fumarylacetoacetase;Methionine synthase	Tyrosine--tRNA ligase, cytoplasmic
GO:0005783	endoplasmic reticulum	CC	0.18365	0.489006	2	8	159	1606	2	0	Calreticulin;Calnexin
GO:0016810	hydrolase activity, acting on carbon-nitrogen (but not peptide) bonds	MF	0.18365	0.489006	2	8	159	1606	1	1	Peptidoglycan recognition protein 1	Bifunctional purine biosynthesis protein ATIC
GO:0098797	plasma membrane protein complex	CC	0.18365	0.489006	2	8	159	1606	2	0	Sodium/potassium-transporting ATPase subunit beta-1;Dystroglycan 1
GO:0048018	receptor ligand activity	MF	0.187591	0.489006	7	43	159	1606	6	1	C-C motif chemokine 16;Macrophage colony-stimulating factor 1;C-C motif chemokine 18;C-C motif chemokine 14;C-C motif chemokine 15;Resistin	Inhibin beta C chain
GO:0008745	N-acetylmuramoyl-L-alanine amidase activity	MF	0.188261	0.489006	1	2	159	1606	1	0	Peptidoglycan recognition protein 1
GO:0009253	peptidoglycan catabolic process	BP	0.188261	0.489006	1	2	159	1606	1	0	Peptidoglycan recognition protein 1
GO:0006094	gluconeogenesis	BP	0.188261	0.489006	1	2	159	1606	1	0	Glucose-6-phosphate isomerase
GO:0005882	intermediate filament	CC	0.188261	0.489006	1	2	159	1606	1	0	Vimentin
GO:0009072	aromatic amino acid metabolic process	BP	0.188261	0.489006	1	2	159	1606	1	0	Fumarylacetoacetase
GO:0015889	cobalamin transport	BP	0.188261	0.489006	1	2	159	1606	1	0	Transcobalamin-1
GO:0004518	nuclease activity	MF	0.188261	0.489006	1	2	159	1606	0	1		Flap endonuclease 1
GO:0006750	glutathione biosynthetic process	BP	0.188261	0.489006	1	2	159	1606	1	0	Glutathione synthetase
GO:0003989	acetyl-CoA carboxylase activity	MF	0.188261	0.489006	1	2	159	1606	1	0	Acetyl-CoA carboxylase 1
GO:0006633	fatty acid biosynthetic process	BP	0.188261	0.489006	1	2	159	1606	1	0	Acetyl-CoA carboxylase 1
GO:0051260	protein homooligomerization	BP	0.188261	0.489006	1	2	159	1606	1	0	BTB/POZ domain-containing protein KCTD12
GO:0005815	microtubule organizing center	CC	0.188261	0.489006	1	2	159	1606	1	0	CDK5 regulatory subunit-associated protein 2
GO:0042558	pteridine-containing compound metabolic process	BP	0.188261	0.489006	1	2	159	1606	1	0	Methionine synthase
GO:0043231	intracellular membrane-bounded organelle	CC	0.194334	0.498268	7	44	159	1606	5	2	Secretogranin-1;Non-histone chromosomal protein HMG-17;Chromogranin-A;Calreticulin;Calnexin	CDGSH iron-sulfur domain-containing protein 3, mitochondrial;Ester hydrolase C11orf54
GO:0005886	plasma membrane	CC	0.20582	0.522764	3	16	159	1606	3	0	Sodium/potassium-transporting ATPase subunit beta-1;Glypican-1;Dystroglycan 1
GO:0008289	lipid binding	MF	0.211147	0.522954	5	30	159	1606	3	2	Annexin A1;Acyl-CoA-binding protein;BPI fold-containing family B member 1	Apolipoprotein A-II;PX domain-containing protein kinase-like protein
GO:0043169	cation binding	MF	0.214417	0.522954	24	189	159	1606	23	1	Superoxide dismutase [Cu-Zn];Metallothionein-2;Annexin A1;Superoxide dismutase [Mn], mitochondrial;Extracellular superoxide dismutase [Cu-Zn];Leukotriene A-4 hydrolase;Alpha-amylase 1B;Plastin-2;Glucosidase 2 subunit beta;Matrix metalloproteinase-9;Carboxypeptidase B;Neutrophil collagenase;Calreticulin;Calnexin;Protein-lysine 6-oxidase;Grancalcin;Biliverdin reductase A;Troponin C, slow skeletal a…	Protein bassoon
GO:0030234	enzyme regulator activity	MF	0.216853	0.522954	9	58	159	1606	8	1	Kunitz-type protease inhibitor 1;Antileukoproteinase;Cystatin-B;Collagen alpha-3(VI) chain;Elafin;Metalloproteinase inhibitor 3;Guanylin;WAP four-disulfide core domain protein 2	Alpha-2-HS-glycoprotein
GO:0005201	extracellular matrix structural constituent	MF	0.221508	0.522954	2	9	159	1606	2	0	Collagen alpha-1(I) chain;Collagen alpha-1(III) chain
GO:0006096	glycolytic process	BP	0.259911	0.522954	2	10	159	1606	2	0	Fructose-bisphosphate aldolase B;Glucose-6-phosphate isomerase
GO:0051082	unfolded protein binding	MF	0.259911	0.522954	2	10	159	1606	2	0	Calreticulin;Calnexin
GO:0006952	defense response	BP	0.259911	0.522954	2	10	159	1606	2	0	Beta-defensin 1;Defensin alpha 5
GO:0019901	protein kinase binding	MF	0.268727	0.522954	1	3	159	1606	0	1		Protein phosphatase 1 regulatory subunit 12A
GO:0004332	fructose-bisphosphate aldolase activity	MF	0.268727	0.522954	1	3	159	1606	1	0	Fructose-bisphosphate aldolase B
GO:0015078	proton transmembrane transporter activity	MF	0.268727	0.522954	1	3	159	1606	0	1		ATP synthase-coupling factor 6, mitochondrial
GO:0062023	collagen-containing extracellular matrix	CC	0.268727	0.522954	1	3	159	1606	1	0	Glypican-1
GO:0008191	metalloendopeptidase inhibitor activity	MF	0.268727	0.522954	1	3	159	1606	1	0	Metalloproteinase inhibitor 3
GO:0008290	F-actin capping protein complex	CC	0.268727	0.522954	1	3	159	1606	1	0	F-actin-capping protein subunit beta
GO:0051016	barbed-end actin filament capping	BP	0.268727	0.522954	1	3	159	1606	1	0	F-actin-capping protein subunit beta
GO:0042981	regulation of apoptotic process	BP	0.268727	0.522954	1	3	159	1606	1	0	Astrocytic phosphoprotein PEA-15
GO:0016540	protein autoprocessing	BP	0.268727	0.522954	1	3	159	1606	1	0	Myelin regulatory factor
GO:0046872	metal ion binding	MF	0.286144	0.552871	23	186	159	1606	22	1	Superoxide dismutase [Cu-Zn];Metallothionein-2;Annexin A1;Superoxide dismutase [Mn], mitochondrial;Extracellular superoxide dismutase [Cu-Zn];Leukotriene A-4 hydrolase;Plastin-2;Glucosidase 2 subunit beta;Matrix metalloproteinase-9;Carboxypeptidase B;Neutrophil collagenase;Calreticulin;Calnexin;Protein-lysine 6-oxidase;Grancalcin;Biliverdin reductase A;Troponin C, slow skeletal and cardiac muscle…	Protein bassoon
GO:0044238	primary metabolic process	BP	0.291621	0.561448	50	443	159	1606	40	10	Proteasome subunit alpha type-7;Fructose-bisphosphate aldolase B;Glucose-6-phosphate isomerase;Macrophage colony-stimulating factor 1 receptor;Cathepsin D;Trypsin-2;Cathepsin B;Alpha-amylase 1B;Matrix metalloproteinase-9;Carboxypeptidase B;Fumarylacetoacetase;Nuclear factor NF-kappa-B p105 subunit;Proteasome subunit beta type-1;Neutrophil collagenase;Receptor-type tyrosine-protein phosphatase zet…	Apolipoprotein A-II;Furin;Lysosomal alpha-glucosidase;ATP synthase-coupling factor 6, mitochondrial;Bifunctional purine biosynthesis protein ATIC;Caspase-14;Tyrosine--tRNA ligase, cytoplasmic;Tyrosine-protein phosphatase non-receptor type 12;Archaemetzincin-2;Phosphatidylinositol 3,4,5-trisphosphate 5-phosphatase 1
GO:0004869	cysteine-type endopeptidase inhibitor activity	MF	0.298383	0.566484	2	11	159	1606	1	1	Cystatin-B	Alpha-2-HS-glycoprotein
GO:0005102	signaling receptor binding	MF	0.318149	0.595555	8	54	159	1606	7	1	C-C motif chemokine 16;HLA class II histocompatibility antigen gamma chain;Macrophage colony-stimulating factor 1;C-C motif chemokine 18;C-C motif chemokine 14;C-C motif chemokine 15;Resistin	Inhibin beta C chain
GO:0110165	cellular anatomical structure	CC	0.327061	0.595555	46	408	159	1606	40	6	C-C motif chemokine 16;Actin-related protein 2/3 complex subunit 5;CCN family member 5;Antileukoproteinase;HLA class II histocompatibility antigen gamma chain;Sodium/potassium-transporting ATPase subunit beta-1;Secretogranin-1;Non-histone chromosomal protein HMG-17;Vimentin;Macrophage colony-stimulating factor 1;Chromogranin-A;Matrix metalloproteinase-9;Insulin-like growth factor-binding protein …	Apolipoprotein A-II;CDGSH iron-sulfur domain-containing protein 3, mitochondrial;Protein 4.1;Secreted phosphoprotein 24;Ester hydrolase C11orf54;Protein bassoon
GO:0004725	protein tyrosine phosphatase activity	MF	0.336537	0.595555	2	12	159	1606	1	1	Receptor-type tyrosine-protein phosphatase zeta	Tyrosine-protein phosphatase non-receptor type 12
GO:0006470	protein dephosphorylation	BP	0.336537	0.595555	2	12	159	1606	1	1	Receptor-type tyrosine-protein phosphatase zeta	Tyrosine-protein phosphatase non-receptor type 12
GO:0007015	actin filament organization	BP	0.336537	0.595555	2	12	159	1606	2	0	Actin-related protein 2/3 complex subunit 5;F-actin-capping protein subunit beta
GO:0005885	Arp2/3 protein complex	CC	0.341261	0.595555	1	4	159	1606	1	0	Actin-related protein 2/3 complex subunit 5
GO:0034314	Arp2/3 complex-mediated actin nucleation	BP	0.341261	0.595555	1	4	159	1606	1	0	Actin-related protein 2/3 complex subunit 5
GO:0000785	chromatin	CC	0.341261	0.595555	1	4	159	1606	1	0	Non-histone chromosomal protein HMG-17
GO:0004190	aspartic-type endopeptidase activity	MF	0.341261	0.595555	1	4	159	1606	1	0	Cathepsin D
GO:0006163	purine nucleotide metabolic process	BP	0.350847	0.607448	4	28	159	1606	2	2	Fructose-bisphosphate aldolase B;Glucose-6-phosphate isomerase	ATP synthase-coupling factor 6, mitochondrial;Bifunctional purine biosynthesis protein ATIC
GO:0019538	protein metabolic process	BP	0.352567	0.607448	36	314	159	1606	30	6	Proteasome subunit alpha type-7;Macrophage colony-stimulating factor 1 receptor;Cathepsin D;Trypsin-2;Cathepsin B;Matrix metalloproteinase-9;Carboxypeptidase B;Proteasome subunit beta type-1;Neutrophil collagenase;Receptor-type tyrosine-protein phosphatase zeta;Myeloblastin;Proteasome subunit alpha type-1;Proteasome subunit alpha type-2;Proteasome subunit alpha type-3;Proteasome subunit alpha typ…	Apolipoprotein A-II;Furin;Caspase-14;Tyrosine--tRNA ligase, cytoplasmic;Tyrosine-protein phosphatase non-receptor type 12;Archaemetzincin-2
GO:0004867	serine-type endopeptidase inhibitor activity	MF	0.37406	0.620756	2	13	159	1606	2	0	Kunitz-type protease inhibitor 1;Collagen alpha-3(VI) chain
GO:0008083	growth factor activity	MF	0.37406	0.620756	2	13	159	1606	1	1	Macrophage colony-stimulating factor 1	Inhibin beta C chain
GO:0005543	phospholipid binding	MF	0.37406	0.620756	2	13	159	1606	1	1	Annexin A1	PX domain-containing protein kinase-like protein
GO:0004866	endopeptidase inhibitor activity	MF	0.39427	0.648328	5	36	159	1606	4	1	Kunitz-type protease inhibitor 1;Cystatin-B;Collagen alpha-3(VI) chain;Metalloproteinase inhibitor 3	Alpha-2-HS-glycoprotein
GO:0043170	macromolecule metabolic process	BP	0.400011	0.648947	39	347	159	1606	33	6	Proteasome subunit alpha type-7;Peptidoglycan recognition protein 1;Macrophage colony-stimulating factor 1 receptor;Cathepsin D;Trypsin-2;Cathepsin B;Matrix metalloproteinase-9;Carboxypeptidase B;Nuclear factor NF-kappa-B p105 subunit;Proteasome subunit beta type-1;Neutrophil collagenase;Receptor-type tyrosine-protein phosphatase zeta;Myeloblastin;Proteasome subunit alpha type-1;Proteasome subuni…	Apolipoprotein A-II;Furin;Caspase-14;Tyrosine--tRNA ligase, cytoplasmic;Tyrosine-protein phosphatase non-receptor type 12;Archaemetzincin-2
GO:0050790	regulation of catalytic activity	BP	0.406641	0.648947	1	5	159	1606	1	0	Cathepsin B
GO:0008194	UDP-glycosyltransferase activity	MF	0.406641	0.648947	1	5	159	1606	1	0	2-hydroxyacylsphingosine 1-beta-galactosyltransferase
GO:0019637	organophosphate metabolic process	BP	0.4171	0.661733	5	38	159	1606	2	3	Fructose-bisphosphate aldolase B;Glucose-6-phosphate isomerase	ATP synthase-coupling factor 6, mitochondrial;Bifunctional purine biosynthesis protein ATIC;Phosphatidylinositol 3,4,5-trisphosphate 5-phosphatase 1
GO:0046034	ATP metabolic process	BP	0.439856	0.677078	3	20	159	1606	2	1	Fructose-bisphosphate aldolase B;Glucose-6-phosphate isomerase	ATP synthase-coupling factor 6, mitochondrial
GO:0016874	ligase activity	MF	0.439856	0.677078	3	20	159	1606	2	1	Glutathione synthetase;Acetyl-CoA carboxylase 1	Tyrosine--tRNA ligase, cytoplasmic
GO:0009966	regulation of signal transduction	BP	0.46557	0.677078	1	6	159	1606	1	0	Glypican-1
GO:0035091	phosphatidylinositol binding	MF	0.46557	0.677078	1	6	159	1606	0	1		PX domain-containing protein kinase-like protein
GO:0003779	actin binding	MF	0.473196	0.686325	3	22	159	1606	0	3		Protein 4.1;Destrin;PX domain-containing protein kinase-like protein
GO:0015629	actin cytoskeleton	CC	0.491298	0.689195	3	23	159	1606	3	0	Actin-related protein 2/3 complex subunit 5;F-actin-capping protein subunit beta;Myosin-4
GO:0005544	calcium-dependent phospholipid binding	MF	0.518679	0.689195	1	7	159	1606	1	0	Annexin A1
GO:0015986	proton motive force-driven ATP synthesis	BP	0.518679	0.689195	1	7	159	1606	0	1		ATP synthase-coupling factor 6, mitochondrial
GO:0003700	DNA-binding transcription factor activity	MF	0.518679	0.689195	1	7	159	1606	1	0	Nuclear factor NF-kappa-B p105 subunit
GO:0044281	small molecule metabolic process	BP	0.523424	0.690664	7	52	159	1606	5	2	Fructose-bisphosphate aldolase B;Glucose-6-phosphate isomerase;Fumarylacetoacetase;Acetyl-CoA carboxylase 1;Methionine synthase	ATP synthase-coupling factor 6, mitochondrial;Bifunctional purine biosynthesis protein ATIC
GO:0009987	cellular process	BP	0.533515	0.702267	73	695	159	1606	62	11	Proteasome subunit alpha type-7;Actin-related protein 2/3 complex subunit 5;Sushi domain-containing protein 5;Peptidoglycan recognition protein 1;CCN family member 5;Superoxide dismutase [Cu-Zn];Superoxide dismutase [Mn], mitochondrial;HLA class II histocompatibility antigen gamma chain;Fructose-bisphosphate aldolase B;Glucose-6-phosphate isomerase;Macrophage colony-stimulating factor 1 receptor;…	Apolipoprotein A-II;Furin;Lysosomal alpha-glucosidase;Protein 4.1;ATP synthase-coupling factor 6, mitochondrial;Bifunctional purine biosynthesis protein ATIC;Caspase-14;Tyrosine--tRNA ligase, cytoplasmic;Tyrosine-protein phosphatase non-receptor type 12;Archaemetzincin-2;Phosphatidylinositol 3,4,5-trisphosphate 5-phosphatase 1
GO:0042157	lipoprotein metabolic process	BP	0.56654	0.717794	1	8	159	1606	0	1		Apolipoprotein A-II
GO:0019882	antigen processing and presentation	BP	0.56654	0.717794	1	8	159	1606	1	0	HLA class II histocompatibility antigen gamma chain
GO:0016788	hydrolase activity, acting on ester bonds	MF	0.587676	0.739379	5	40	159	1606	2	3	Alkaline phosphatase, tissue-nonspecific isozyme;Receptor-type tyrosine-protein phosphatase zeta	Flap endonuclease 1;Tyrosine-protein phosphatase non-receptor type 12;Phosphatidylinositol 3,4,5-trisphosphate 5-phosphatase 1
GO:0008270	zinc ion binding	MF	0.60072	0.742862	5	42	159	1606	5	0	Leukotriene A-4 hydrolase;Matrix metalloproteinase-9;Carboxypeptidase B;Neutrophil collagenase;Biliverdin reductase A
GO:0004181	metallocarboxypeptidase activity	MF	0.609669	0.742862	1	9	159	1606	1	0	Carboxypeptidase B
GO:0005507	copper ion binding	MF	0.609669	0.742862	1	9	159	1606	1	0	Protein-lysine 6-oxidase
GO:0004812	aminoacyl-tRNA ligase activity	MF	0.609669	0.742862	1	9	159	1606	0	1		Tyrosine--tRNA ligase, cytoplasmic
GO:0006418	tRNA aminoacylation for protein translation	BP	0.609669	0.742862	1	9	159	1606	0	1		Tyrosine--tRNA ligase, cytoplasmic
GO:0016459	myosin complex	CC	0.609669	0.742862	1	9	159	1606	1	0	Myosin-4
GO:0005634	nucleus	CC	0.641592	0.77478	2	14	159	1606	1	1	Non-histone chromosomal protein HMG-17	Ester hydrolase C11orf54
GO:0006164	purine nucleotide biosynthetic process	BP	0.641592	0.77478	2	14	159	1606	0	2		ATP synthase-coupling factor 6, mitochondrial;Bifunctional purine biosynthesis protein ATIC
GO:0009058	biosynthetic process	BP	0.671416	0.806545	16	142	159	1606	13	3	Glucose-6-phosphate isomerase;Aspartate aminotransferase, cytoplasmic;Nuclear factor NF-kappa-B p105 subunit;Alanine aminotransferase 1;Calreticulin;Calnexin;Glutathione synthetase;Acetyl-CoA carboxylase 1;LRP chaperone MESD;UDP-GlcNAc:betaGal beta-1,3-N-acetylglucosaminyltransferase 7;Far upstream element-binding protein 2;Methionine synthase;Myelin regulatory factor	ATP synthase-coupling factor 6, mitochondrial;Bifunctional purine biosynthesis protein ATIC;Tyrosine--tRNA ligase, cytoplasmic
GO:0006355	regulation of DNA-templated transcription	BP	0.696774	0.821253	2	18	159	1606	2	0	Nuclear factor NF-kappa-B p105 subunit;Far upstream element-binding protein 2
GO:0032501	multicellular organismal process	BP	0.696774	0.821253	2	18	159	1606	1	1	Osteopontin	Secreted phosphoprotein 24
GO:0043229	intracellular organelle	CC	0.768261	0.888022	13	117	159	1606	10	3	Actin-related protein 2/3 complex subunit 5;Secretogranin-1;Non-histone chromosomal protein HMG-17;Vimentin;Chromogranin-A;Calreticulin;Calnexin;F-actin-capping protein subunit beta;CDK5 regulatory subunit-associated protein 2;Myosin-4	CDGSH iron-sulfur domain-containing protein 3, mitochondrial;Protein 4.1;Ester hydrolase C11orf54
GO:0007155	cell adhesion	BP	0.769838	0.888022	7	59	159	1606	7	0	Sushi domain-containing protein 5;Osteopontin;Versican core protein;Desmocollin-2;Protocadherin-18;Protocadherin-12;Lymphatic vessel endothelial hyaluronic acid receptor 1
GO:0005509	calcium ion binding	MF	0.780702	0.897603	11	98	159	1606	11	0	Annexin A1;Plastin-2;Glucosidase 2 subunit beta;Calreticulin;Calnexin;Grancalcin;Troponin C, slow skeletal and cardiac muscles;Desmocollin-2;45 kDa calcium-binding protein;Protocadherin-18;Protocadherin-12
GO:0016043	cellular component organization	BP	0.790591	0.904249	4	39	159	1606	3	1	Actin-related protein 2/3 complex subunit 5;F-actin-capping protein subunit beta;BTB/POZ domain-containing protein KCTD12	Protein 4.1
GO:0034654	nucleobase-containing compound biosynthetic process	BP	0.790591	0.904249	4	39	159	1606	2	2	Nuclear factor NF-kappa-B p105 subunit;Far upstream element-binding protein 2	ATP synthase-coupling factor 6, mitochondrial;Bifunctional purine biosynthesis protein ATIC
GO:1901135	carbohydrate derivative metabolic process	BP	0.80413	0.917794	5	47	159	1606	4	1	Peptidoglycan recognition protein 1;Fructose-bisphosphate aldolase B;Glucose-6-phosphate isomerase;UDP-GlcNAc:betaGal beta-1,3-N-acetylglucosaminyltransferase 7	ATP synthase-coupling factor 6, mitochondrial
GO:0005975	carbohydrate metabolic process	BP	0.868111	0.980476	6	52	159	1606	5	1	Fructose-bisphosphate aldolase B;Glucose-6-phosphate isomerase;Alpha-amylase 1B;Chitinase-3-like protein 1;Transaldolase	Lysosomal alpha-glucosidase
GO:0016491	oxidoreductase activity	MF	0.979917	1	6	55	159	1606	5	1	L-lactate dehydrogenase A chain;Glutathione reductase, mitochondrial;Superoxide dismutase [Mn], mitochondrial;Biliverdin reductase A;Methylmalonate-semialdehyde/malonate-semialdehyde dehydrogenase [acylating], mitochondrial	L-lactate dehydrogenase C chain
GO:0004175	endopeptidase activity	MF	1	1	8	77	159	1606	6	2	Cathepsin D;Trypsin-2;Cathepsin B;Matrix metalloproteinase-9;Neutrophil collagenase;Myeloblastin	Furin;Caspase-14
GO:0046914	transition metal ion binding	MF	1	1	6	59	159	1606	6	0	Leukotriene A-4 hydrolase;Matrix metalloproteinase-9;Carboxypeptidase B;Neutrophil collagenase;Protein-lysine 6-oxidase;Biliverdin reductase A
GO:0006139	nucleobase-containing compound metabolic process	BP	1	1	7	70	159	1606	4	3	Fructose-bisphosphate aldolase B;Glucose-6-phosphate isomerase;Nuclear factor NF-kappa-B p105 subunit;Far upstream element-binding protein 2	ATP synthase-coupling factor 6, mitochondrial;Bifunctional purine biosynthesis protein ATIC;Tyrosine--tRNA ligase, cytoplasmic
GO:0050896	response to stimulus	BP	1	1	11	107	159	1606	11	0	C-C motif chemokine 16;CCN family member 5;HLA class II histocompatibility antigen gamma chain;Nuclear factor NF-kappa-B p105 subunit;Glypican-1;C-C motif chemokine 18;Beta-defensin 1;Defensin alpha 5;Tyrosine-protein kinase BTK;C-C motif chemokine 14;C-C motif chemokine 15
GO:0003677	DNA binding	MF	1	1	3	30	159	1606	3	0	Non-histone chromosomal protein HMG-17;Nuclear factor NF-kappa-B p105 subunit;Myelin regulatory factor
GO:0016758	hexosyltransferase activity	MF	1	1	1	10	159	1606	1	0	UDP-GlcNAc:betaGal beta-1,3-N-acetylglucosaminyltransferase 7

## Sheet: Supplemental table 3
Supplemental table 3. The enrichment analysis of KEGG for DEPs in VAPA and VP.
MapID	MapTitle	Pvalue	AdjustedPv	x	y	n	N	EnrichDirect	Description	Up	Down	Up_Descriptions	Down_Descriptions
map03050	Proteasome	5.46907e-06	0.00136727	14	36	173	1653	Over	Proteasome subunit alpha type-7,Proteasome subunit beta type-1,Proteasome subunit alpha type-1,Proteasome subunit alpha type-2,Proteasome subunit alpha type-3,Proteasome subunit alpha type-4,Proteasome subunit alpha type-5,Proteasome subunit beta type-4,Proteasome subunit beta type-6,Proteasome subunit beta type-10,Proteasome subunit beta type-3,Proteasome subunit beta type-2,Proteasome subunit a…	14	0	Proteasome subunit alpha type-7 Proteasome subunit beta type-1 Proteasome subunit alpha type-1 Proteasome subunit alpha type-2 Proteasome subunit alpha type-3 Proteasome subunit alpha type-4 Proteasome subunit alpha type-5 Proteasome subunit beta type-4 Proteasome subunit beta type-6 Proteasome subunit beta type-10 Proteasome subunit beta type-3 Proteasome subunit beta type-2 Proteasome subunit a…
map05017	Spinocerebellar ataxia	0.000346781	0.0433477	13	48	173	1653	Over	Proteasome subunit alpha type-7,Proteasome subunit beta type-1,Proteasome subunit alpha type-1,Proteasome subunit alpha type-2,Proteasome subunit alpha type-3,Proteasome subunit alpha type-4,Proteasome subunit alpha type-5,Proteasome subunit beta type-4,Proteasome subunit beta type-6,Proteasome subunit beta type-3,Proteasome subunit beta type-2,Proteasome subunit alpha type-6,26S proteasome non-A…	13	0	Proteasome subunit alpha type-7 Proteasome subunit beta type-1 Proteasome subunit alpha type-1 Proteasome subunit alpha type-2 Proteasome subunit alpha type-3 Proteasome subunit alpha type-4 Proteasome subunit alpha type-5 Proteasome subunit beta type-4 Proteasome subunit beta type-6 Proteasome subunit beta type-3 Proteasome subunit beta type-2 Proteasome subunit alpha type-6 26S proteasome non-A…
map04061	Viral protein interaction with cytokine and cytokine receptor	0.00151299	0.126083	8	23	173	1653	Over	C-C motif chemokine 16,Macrophage colony-stimulating factor 1 receptor,Macrophage colony-stimulating factor 1,Tumor necrosis factor receptor superfamily member 1B,C-C motif chemokine 18,C-C motif chemokine 14,C-C motif chemokine 15,Tumor necrosis factor receptor superfamily member 14	8	0	C-C motif chemokine 16 Macrophage colony-stimulating factor 1 receptor Macrophage colony-stimulating factor 1 Tumor necrosis factor receptor superfamily member 1B C-C motif chemokine 18 C-C motif chemokine 14 C-C motif chemokine 15 Tumor necrosis factor receptor superfamily member 14
map04060	Cytokine-cytokine receptor interaction	0.0164491	0.667825	11	51	173	1653	Over	C-C motif chemokine 16,Macrophage colony-stimulating factor 1 receptor,Macrophage colony-stimulating factor 1,Tumor necrosis factor receptor superfamily member 1B,CD27 antigen,Interleukin-1 receptor type 2,Inhibin beta C chain,C-C motif chemokine 18,C-C motif chemokine 14,C-C motif chemokine 15,Tumor necrosis factor receptor superfamily member 14	10	1	C-C motif chemokine 16 Macrophage colony-stimulating factor 1 receptor Macrophage colony-stimulating factor 1 Tumor necrosis factor receptor superfamily member 1B CD27 antigen Interleukin-1 receptor type 2 C-C motif chemokine 18 C-C motif chemokine 14 C-C motif chemokine 15 Tumor necrosis factor receptor superfamily member 14	Inhibin beta C chain
map00030	Pentose phosphate pathway	0.0215652	0.667825	6	22	173	1653	Over	Fructose-bisphosphate aldolase B,Glucose-6-phosphate isomerase,Fructose-1,6-bisphosphatase 1,Transketolase,Transaldolase,Transketolase-like protein 2	6	0	Fructose-bisphosphate aldolase B Glucose-6-phosphate isomerase Fructose-1,6-bisphosphatase 1 Transketolase Transaldolase Transketolase-like protein 2
map04668	TNF signaling pathway	0.026713	0.667825	6	23	173	1653	Over	Dynamin-1-like protein,Intercellular adhesion molecule 1,Macrophage colony-stimulating factor 1,Matrix metalloproteinase-9,Nuclear factor NF-kappa-B p105 subunit,Tumor necrosis factor receptor superfamily member 1B	5	1	Intercellular adhesion molecule 1 Macrophage colony-stimulating factor 1 Matrix metalloproteinase-9 Nuclear factor NF-kappa-B p105 subunit Tumor necrosis factor receptor superfamily member 1B	Dynamin-1-like protein
map04211	Longevity regulating pathway	0.0424614	0.786524	3	8	173	1653	Over	Superoxide dismutase [Mn], mitochondrial,Nuclear factor NF-kappa-B p105 subunit,Adiponectin	3	0	Superoxide dismutase [Mn], mitochondrial Nuclear factor NF-kappa-B p105 subunit Adiponectin
map05012	Parkinson disease	0.0443384	0.786524	16	93	173	1653	Over	Proteasome subunit alpha type-7,Superoxide dismutase [Cu-Zn],Polyubiquitin-B,ATP synthase-coupling factor 6, mitochondrial,Proteasome subunit beta type-1,Proteasome subunit alpha type-1,Proteasome subunit alpha type-2,Proteasome subunit alpha type-3,Proteasome subunit alpha type-4,Proteasome subunit alpha type-5,Proteasome subunit beta type-4,Proteasome subunit beta type-6,Proteasome subunit beta…	15	1	Proteasome subunit alpha type-7 Superoxide dismutase [Cu-Zn] Polyubiquitin-B Proteasome subunit beta type-1 Proteasome subunit alpha type-1 Proteasome subunit alpha type-2 Proteasome subunit alpha type-3 Proteasome subunit alpha type-4 Proteasome subunit alpha type-5 Proteasome subunit beta type-4 Proteasome subunit beta type-6 Proteasome subunit beta type-3 Proteasome subunit beta type-2 Proteas…	ATP synthase-coupling factor 6, mitochondrial
map01230	Biosynthesis of amino acids	0.0452989	0.786524	10	50	173	1653	Over	Isocitrate dehydrogenase [NADP] cytoplasmic,Fructose-bisphosphate aldolase B,Aspartate aminotransferase, cytoplasmic,Alanine aminotransferase 1,Transketolase,Serine hydroxymethyltransferase, cytosolic,Transaldolase,Aminoacylase-1,Methionine synthase,Transketolase-like protein 2	10	0	Isocitrate dehydrogenase [NADP] cytoplasmic Fructose-bisphosphate aldolase B Aspartate aminotransferase, cytoplasmic Alanine aminotransferase 1 Transketolase Serine hydroxymethyltransferase, cytosolic Transaldolase Aminoacylase-1 Methionine synthase Transketolase-like protein 2
map05020	Prion disease	0.0535675	0.786524	18	110	173	1653	Over	Proteasome subunit alpha type-7,Superoxide dismutase [Cu-Zn],Complement component C8 alpha chain,Complement component C8 beta chain,Complement component C8 gamma chain,ATP synthase-coupling factor 6, mitochondrial,Proteasome subunit beta type-1,Proteasome subunit alpha type-1,Proteasome subunit alpha type-2,Proteasome subunit alpha type-3,Proteasome subunit alpha type-4,Proteasome subunit alpha t…	14	4	Proteasome subunit alpha type-7 Superoxide dismutase [Cu-Zn] Proteasome subunit beta type-1 Proteasome subunit alpha type-1 Proteasome subunit alpha type-2 Proteasome subunit alpha type-3 Proteasome subunit alpha type-4 Proteasome subunit alpha type-5 Proteasome subunit beta type-4 Proteasome subunit beta type-6 Proteasome subunit beta type-3 Proteasome subunit beta type-2 Proteasome subunit alph…	Complement component C8 alpha chain Complement component C8 beta chain Complement component C8 gamma chain ATP synthase-coupling factor 6, mitochondrial
map01523	Antifolate resistance	0.0589017	0.786524	3	9	173	1653	Over	Nuclear factor NF-kappa-B p105 subunit,Bifunctional purine biosynthesis protein ATIC,Serine hydroxymethyltransferase, cytosolic	2	1	Nuclear factor NF-kappa-B p105 subunit Serine hydroxymethyltransferase, cytosolic	Bifunctional purine biosynthesis protein ATIC
map00270	Cysteine and methionine metabolism	0.0601836	0.786524	5	21	173	1653	Over	L-lactate dehydrogenase A chain,L-lactate dehydrogenase C chain,Aspartate aminotransferase, cytoplasmic,Glutathione synthetase,Methionine synthase	4	1	L-lactate dehydrogenase A chain Aspartate aminotransferase, cytoplasmic Glutathione synthetase Methionine synthase	L-lactate dehydrogenase C chain
map05016	Huntington disease	0.0610337	0.786524	16	96	173	1653	Over	Proteasome subunit alpha type-7,Superoxide dismutase [Cu-Zn],Superoxide dismutase [Mn], mitochondrial,ATP synthase-coupling factor 6, mitochondrial,Proteasome subunit beta type-1,Proteasome subunit alpha type-1,Proteasome subunit alpha type-2,Proteasome subunit alpha type-3,Proteasome subunit alpha type-4,Proteasome subunit alpha type-5,Proteasome subunit beta type-4,Proteasome subunit beta type-…	15	1	Proteasome subunit alpha type-7 Superoxide dismutase [Cu-Zn] Superoxide dismutase [Mn], mitochondrial Proteasome subunit beta type-1 Proteasome subunit alpha type-1 Proteasome subunit alpha type-2 Proteasome subunit alpha type-3 Proteasome subunit alpha type-4 Proteasome subunit alpha type-5 Proteasome subunit beta type-4 Proteasome subunit beta type-6 Proteasome subunit beta type-3 Proteasome su…	ATP synthase-coupling factor 6, mitochondrial
map04612	Antigen processing and presentation	0.0643452	0.786524	6	28	173	1653	Over	HLA class II histocompatibility antigen gamma chain,Cathepsin B,Calreticulin,Calnexin,Beta-2-microglobulin,Legumain	6	0	HLA class II histocompatibility antigen gamma chain Cathepsin B Calreticulin Calnexin Beta-2-microglobulin Legumain
map00640	Propanoate metabolism	0.0773904	0.786524	4	16	173	1653	Over	L-lactate dehydrogenase A chain,L-lactate dehydrogenase C chain,Methylmalonate-semialdehyde/malonate-semialdehyde dehydrogenase [acylating], mitochondrial,Acetyl-CoA carboxylase 1	3	1	L-lactate dehydrogenase A chain Methylmalonate-semialdehyde/malonate-semialdehyde dehydrogenase [acylating], mitochondrial Acetyl-CoA carboxylase 1	L-lactate dehydrogenase C chain
map04110	Cell cycle	0.0773904	0.786524	4	16	173	1653	Over	14-3-3 protein beta/alpha,14-3-3 protein gamma,14-3-3 protein epsilon,Sister chromatid cohesion protein PDS5 homolog B	3	1	14-3-3 protein beta/alpha 14-3-3 protein gamma 14-3-3 protein epsilon	Sister chromatid cohesion protein PDS5 homolog B
map04380	Osteoclast differentiation	0.0853532	0.786524	7	35	173	1653	Over	Integrin beta-3,Macrophage colony-stimulating factor 1 receptor,Macrophage colony-stimulating factor 1,Low affinity immunoglobulin gamma Fc region receptor II-a,Nuclear factor NF-kappa-B p105 subunit,Tyrosine-protein kinase BTK,Signal-regulatory protein beta-1 isoform 3	6	1	Macrophage colony-stimulating factor 1 receptor Macrophage colony-stimulating factor 1 Low affinity immunoglobulin gamma Fc region receptor II-a Nuclear factor NF-kappa-B p105 subunit Tyrosine-protein kinase BTK Signal-regulatory protein beta-1 isoform 3	Integrin beta-3
map05166	Human T-cell leukemia virus 1 infection	0.0853532	0.786524	7	35	173	1653	Over	Integrin beta-2,Intercellular adhesion molecule 1,Nuclear factor NF-kappa-B p105 subunit,Calreticulin,Calnexin,Interleukin-1 receptor type 2,Beta-2-microglobulin	7	0	Integrin beta-2 Intercellular adhesion molecule 1 Nuclear factor NF-kappa-B p105 subunit Calreticulin Calnexin Interleukin-1 receptor type 2 Beta-2-microglobulin
map00360	Phenylalanine metabolism	0.0880907	0.786524	2	5	173	1653	Over	Aspartate aminotransferase, cytoplasmic,4-hydroxyphenylpyruvate dioxygenase	2	0	Aspartate aminotransferase, cytoplasmic 4-hydroxyphenylpyruvate dioxygenase
map04980	Cobalamin transport and metabolism	0.0880907	0.786524	2	5	173	1653	Over	Transcobalamin-1,Methionine synthase	2	0	Transcobalamin-1 Methionine synthase
map00220	Arginine biosynthesis	0.0990921	0.79913	3	11	173	1653	Over	Aspartate aminotransferase, cytoplasmic,Alanine aminotransferase 1,Aminoacylase-1	3	0	Aspartate aminotransferase, cytoplasmic Alanine aminotransferase 1 Aminoacylase-1
map04920	Adipocytokine signaling pathway	0.0990921	0.79913	3	11	173	1653	Over	Nuclear factor NF-kappa-B p105 subunit,Tumor necrosis factor receptor superfamily member 1B,Adiponectin	3	0	Nuclear factor NF-kappa-B p105 subunit Tumor necrosis factor receptor superfamily member 1B Adiponectin
map00130	Ubiquinone and other terpenoid-quinone biosynthesis	0.104658	0.804004	1	1	173	1653	Over	4-hydroxyphenylpyruvate dioxygenase	1	0	4-hydroxyphenylpyruvate dioxygenase
map01210	2-Oxocarboxylic acid metabolism	0.110563	0.804004	4	18	173	1653	Over	Isocitrate dehydrogenase [NADP] cytoplasmic,Aspartate aminotransferase, cytoplasmic,Alanine aminotransferase 1,Aminoacylase-1	4	0	Isocitrate dehydrogenase [NADP] cytoplasmic Aspartate aminotransferase, cytoplasmic Alanine aminotransferase 1 Aminoacylase-1
map05418	Fluid shear stress and atherosclerosis	0.13743	0.904146	8	46	173	1653	Over	Integrin beta-3,Intercellular adhesion molecule 1,Matrix metalloproteinase-9,Syndecan-1,Nuclear factor NF-kappa-B p105 subunit,Interleukin-1 receptor type 2,Glypican-1,Glutathione S-transferase Mu 4	6	2	Intercellular adhesion molecule 1 Matrix metalloproteinase-9 Syndecan-1 Nuclear factor NF-kappa-B p105 subunit Interleukin-1 receptor type 2 Glypican-1	Integrin beta-3 Glutathione S-transferase Mu 4
map04657	IL-17 signaling pathway	0.148977	0.924956	4	20	173	1653	Over	Matrix metalloproteinase-9,Nuclear factor NF-kappa-B p105 subunit,Protein S100-A7,Neutrophil gelatinase-associated lipocalin	3	1	Matrix metalloproteinase-9 Nuclear factor NF-kappa-B p105 subunit Neutrophil gelatinase-associated lipocalin	Protein S100-A7
map05014	Amyotrophic lateral sclerosis	0.160108	0.924956	16	107	173	1653	Over	Proteasome subunit alpha type-7,Superoxide dismutase [Cu-Zn],ATP synthase-coupling factor 6, mitochondrial,Tumor necrosis factor receptor superfamily member 1B,Proteasome subunit beta type-1,Proteasome subunit alpha type-1,Proteasome subunit alpha type-2,Proteasome subunit alpha type-3,Proteasome subunit alpha type-4,Proteasome subunit alpha type-5,Proteasome subunit beta type-4,Proteasome subuni…	15	1	Proteasome subunit alpha type-7 Superoxide dismutase [Cu-Zn] Tumor necrosis factor receptor superfamily member 1B Proteasome subunit beta type-1 Proteasome subunit alpha type-1 Proteasome subunit alpha type-2 Proteasome subunit alpha type-3 Proteasome subunit alpha type-4 Proteasome subunit alpha type-5 Proteasome subunit beta type-4 Proteasome subunit beta type-6 Proteasome subunit beta type-3 P…	ATP synthase-coupling factor 6, mitochondrial
map03266	Virion - Herpesvirus	0.161077	0.924956	2	7	173	1653	Over	Integrin beta-3,Tumor necrosis factor receptor superfamily member 14	1	1	Tumor necrosis factor receptor superfamily member 14	Integrin beta-3
map04976	Bile secretion	0.161077	0.924956	2	7	173	1653	Over	Low-density lipoprotein receptor,Sodium/potassium-transporting ATPase subunit beta-1	2	0	Low-density lipoprotein receptor Sodium/potassium-transporting ATPase subunit beta-1
map03320	PPAR signaling pathway	0.173784	0.924956	5	25	173	1653	Over	Apolipoprotein A-II,Acyl-CoA-binding protein,Fatty acid-binding protein, liver,Gastrotropin,Adiponectin	4	1	Acyl-CoA-binding protein Fatty acid-binding protein, liver Gastrotropin Adiponectin	Apolipoprotein A-II
map05160	Hepatitis C	0.173784	0.924956	5	25	173	1653	Over	Low-density lipoprotein receptor,Nuclear factor NF-kappa-B p105 subunit,14-3-3 protein beta/alpha,14-3-3 protein gamma,14-3-3 protein epsilon	5	0	Low-density lipoprotein receptor Nuclear factor NF-kappa-B p105 subunit 14-3-3 protein beta/alpha 14-3-3 protein gamma 14-3-3 protein epsilon
map04146	Peroxisome	0.173912	0.924956	3	14	173	1653	Over	Isocitrate dehydrogenase [NADP] cytoplasmic,Superoxide dismutase [Cu-Zn],Superoxide dismutase [Mn], mitochondrial	3	0	Isocitrate dehydrogenase [NADP] cytoplasmic Superoxide dismutase [Cu-Zn] Superoxide dismutase [Mn], mitochondrial
map05206	MicroRNAs in cancer	0.182569	0.924956	7	40	173	1653	Over	Integrin beta-3,Vimentin,Matrix metalloproteinase-9,Nuclear factor NF-kappa-B p105 subunit,Ephrin-A1,Tenascin,Metalloproteinase inhibitor 3	6	1	Vimentin Matrix metalloproteinase-9 Nuclear factor NF-kappa-B p105 subunit Ephrin-A1 Tenascin Metalloproteinase inhibitor 3	Integrin beta-3
map00400	Phenylalanine, tyrosine and tryptophan biosynthesis	0.19842	0.924956	1	2	173	1653	Over	Aspartate aminotransferase, cytoplasmic	1	0	Aspartate aminotransferase, cytoplasmic
map02010	ABC transporters	0.19842	0.924956	1	2	173	1653	Over	Beta-defensin 1	1	0	Beta-defensin 1
map05010	Alzheimer disease	0.198602	0.924956	16	110	173	1653	Over	Proteasome subunit alpha type-7,Macrophage colony-stimulating factor 1,ATP synthase-coupling factor 6, mitochondrial,Nuclear factor NF-kappa-B p105 subunit,Proteasome subunit beta type-1,Proteasome subunit alpha type-1,Proteasome subunit alpha type-2,Proteasome subunit alpha type-3,Proteasome subunit alpha type-4,Proteasome subunit alpha type-5,Proteasome subunit beta type-4,Proteasome subunit be…	15	1	Proteasome subunit alpha type-7 Macrophage colony-stimulating factor 1 Nuclear factor NF-kappa-B p105 subunit Proteasome subunit beta type-1 Proteasome subunit alpha type-1 Proteasome subunit alpha type-2 Proteasome subunit alpha type-3 Proteasome subunit alpha type-4 Proteasome subunit alpha type-5 Proteasome subunit beta type-4 Proteasome subunit beta type-6 Proteasome subunit beta type-3 Prote…	ATP synthase-coupling factor 6, mitochondrial
map04981	Folate transport and metabolism	0.200616	0.924956	2	8	173	1653	Over	Serine hydroxymethyltransferase, cytosolic,Methionine synthase	2	0	Serine hydroxymethyltransferase, cytosolic Methionine synthase
map04621	NOD-like receptor signaling pathway	0.218884	0.924956	5	29	173	1653	Over	Dynamin-1-like protein,Cathepsin B,Nuclear factor NF-kappa-B p105 subunit,14-3-3 protein epsilon,Defensin alpha 5	4	1	Cathepsin B Nuclear factor NF-kappa-B p105 subunit 14-3-3 protein epsilon Defensin alpha 5	Dynamin-1-like protein
map00350	Tyrosine metabolism	0.230312	0.924956	3	16	173	1653	Over	Fumarylacetoacetase,Aspartate aminotransferase, cytoplasmic,4-hydroxyphenylpyruvate dioxygenase	3	0	Fumarylacetoacetase Aspartate aminotransferase, cytoplasmic 4-hydroxyphenylpyruvate dioxygenase
map00670	One carbon pool by folate	0.230312	0.924956	3	16	173	1653	Over	Bifunctional purine biosynthesis protein ATIC,Serine hydroxymethyltransferase, cytosolic,Methionine synthase	2	1	Serine hydroxymethyltransferase, cytosolic Methionine synthase	Bifunctional purine biosynthesis protein ATIC
map04213	Longevity regulating pathway - multiple species	0.241105	0.924956	2	9	173	1653	Over	Superoxide dismutase [Cu-Zn],Superoxide dismutase [Mn], mitochondrial	2	0	Superoxide dismutase [Cu-Zn] Superoxide dismutase [Mn], mitochondrial
map05022	Pathways of neurodegeneration - multiple diseases	0.252479	0.924956	19	139	173	1653	Over	Proteasome subunit alpha type-7,Superoxide dismutase [Cu-Zn],Macrophage colony-stimulating factor 1,Polyubiquitin-B,ATP synthase-coupling factor 6, mitochondrial,Nuclear factor NF-kappa-B p105 subunit,Tumor necrosis factor receptor superfamily member 1B,Proteasome subunit beta type-1,Proteasome subunit alpha type-1,Proteasome subunit alpha type-2,Proteasome subunit alpha type-3,Proteasome subunit…	18	1	Proteasome subunit alpha type-7 Superoxide dismutase [Cu-Zn] Macrophage colony-stimulating factor 1 Polyubiquitin-B Nuclear factor NF-kappa-B p105 subunit Tumor necrosis factor receptor superfamily member 1B Proteasome subunit beta type-1 Proteasome subunit alpha type-1 Proteasome subunit alpha type-2 Proteasome subunit alpha type-3 Proteasome subunit alpha type-4 Proteasome subunit alpha type-5 …	ATP synthase-coupling factor 6, mitochondrial
map04390	Hippo signaling pathway	0.266532	0.924956	4	21	173	1653	Over	Integrin beta-2,14-3-3 protein beta/alpha,14-3-3 protein gamma,14-3-3 protein epsilon	4	0	Integrin beta-2 14-3-3 protein beta/alpha 14-3-3 protein gamma 14-3-3 protein epsilon
map04918	Thyroid hormone synthesis	0.278136	0.924956	4	22	173	1653	Over	Glutathione reductase, mitochondrial,Sodium/potassium-transporting ATPase subunit beta-1,Asialoglycoprotein receptor 2,Calnexin	4	0	Glutathione reductase, mitochondrial Sodium/potassium-transporting ATPase subunit beta-1 Asialoglycoprotein receptor 2 Calnexin
map04978	Mineral absorption	0.281918	0.924956	2	10	173	1653	Over	Metallothionein-2,Sodium/potassium-transporting ATPase subunit beta-1	2	0	Metallothionein-2 Sodium/potassium-transporting ATPase subunit beta-1
map00450	Selenocompound metabolism	0.282413	0.924956	1	3	173	1653	Over	Methionine synthase	1	0	Methionine synthase
map00533	Glycosaminoglycan biosynthesis - keratan sulfate	0.282413	0.924956	1	3	173	1653	Over	UDP-GlcNAc:betaGal beta-1,3-N-acetylglucosaminyltransferase 7	1	0	UDP-GlcNAc:betaGal beta-1,3-N-acetylglucosaminyltransferase 7
map00604	Glycosphingolipid biosynthesis - ganglio series	0.282413	0.924956	1	3	173	1653	Over	Beta-galactosidase	1	0	Beta-galactosidase
map03450	Non-homologous end-joining	0.282413	0.924956	1	3	173	1653	Over	Flap endonuclease 1	0	1		Flap endonuclease 1
map04974	Protein digestion and absorption	0.289481	0.924956	6	39	173	1653	Over	Collagen alpha-1(I) chain,Collagen alpha-1(III) chain,Sodium/potassium-transporting ATPase subunit beta-1,Trypsin-2,Collagen alpha-3(VI) chain,Carboxypeptidase B	6	0	Collagen alpha-1(I) chain Collagen alpha-1(III) chain Sodium/potassium-transporting ATPase subunit beta-1 Trypsin-2 Collagen alpha-3(VI) chain Carboxypeptidase B
map04140	Autophagy - animal	0.291648	0.924956	4	23	173	1653	Over	Cathepsin D,Cathepsin B,Polyubiquitin-B,Proline-rich acidic protein 1	4	0	Cathepsin D Cathepsin B Polyubiquitin-B Proline-rich acidic protein 1
map00562	Inositol phosphate metabolism	0.322546	0.924956	2	11	173	1653	Over	Methylmalonate-semialdehyde/malonate-semialdehyde dehydrogenase [acylating], mitochondrial,Phosphatidylinositol 3,4,5-trisphosphate 5-phosphatase 1	1	1	Methylmalonate-semialdehyde/malonate-semialdehyde dehydrogenase [acylating], mitochondrial	Phosphatidylinositol 3,4,5-trisphosphate 5-phosphatase 1
map04973	Carbohydrate digestion and absorption	0.322546	0.924956	2	11	173	1653	Over	Sodium/potassium-transporting ATPase subunit beta-1,Alpha-amylase 1B	2	0	Sodium/potassium-transporting ATPase subunit beta-1 Alpha-amylase 1B
map00480	Glutathione metabolism	0.323437	0.924956	4	25	173	1653	Over	Isocitrate dehydrogenase [NADP] cytoplasmic,Glutathione reductase, mitochondrial,Glutathione synthetase,Glutathione S-transferase Mu 4	3	1	Isocitrate dehydrogenase [NADP] cytoplasmic Glutathione reductase, mitochondrial Glutathione synthetase	Glutathione S-transferase Mu 4
map04970	Salivary secretion	0.323437	0.924956	4	25	173	1653	Over	Salivary acidic proline-rich phosphoprotein 1/2,Sodium/potassium-transporting ATPase subunit beta-1,Alpha-amylase 1B,Lysozyme C	4	0	Salivary acidic proline-rich phosphoprotein 1/2 Sodium/potassium-transporting ATPase subunit beta-1 Alpha-amylase 1B Lysozyme C
map05215	Prostate cancer	0.323437	0.924956	4	25	173	1653	Over	Kunitz-type protease inhibitor 1,Matrix metalloproteinase-9,Nuclear factor NF-kappa-B p105 subunit,Interleukin-1 receptor type 2	4	0	Kunitz-type protease inhibitor 1 Matrix metalloproteinase-9 Nuclear factor NF-kappa-B p105 subunit Interleukin-1 receptor type 2
map01200	Carbon metabolism	0.328689	0.924956	11	76	173	1653	Over	Isocitrate dehydrogenase [NADP] cytoplasmic,Fructose-bisphosphate aldolase B,Glucose-6-phosphate isomerase,Fructose-1,6-bisphosphatase 1,Aspartate aminotransferase, cytoplasmic,Alanine aminotransferase 1,Transketolase,Serine hydroxymethyltransferase, cytosolic,Transaldolase,Methylmalonate-semialdehyde/malonate-semialdehyde dehydrogenase [acylating], mitochondrial,Transketolase-like protein 2	11	0	Isocitrate dehydrogenase [NADP] cytoplasmic Fructose-bisphosphate aldolase B Glucose-6-phosphate isomerase Fructose-1,6-bisphosphatase 1 Aspartate aminotransferase, cytoplasmic Alanine aminotransferase 1 Transketolase Serine hydroxymethyltransferase, cytosolic Transaldolase Methylmalonate-semialdehyde/malonate-semialdehyde dehydrogenase [acylating], mitochondrial Transketolase-like protein 2
map00053	Ascorbate and aldarate metabolism	0.357651	0.924956	1	4	173	1653	Over	Aldo-keto reductase family 1 member A1	1	0	Aldo-keto reductase family 1 member A1
map00730	Thiamine metabolism	0.357651	0.924956	1	4	173	1653	Over	Alkaline phosphatase, tissue-nonspecific isozyme	1	0	Alkaline phosphatase, tissue-nonspecific isozyme
map03030	DNA replication	0.357651	0.924956	1	4	173	1653	Over	Flap endonuclease 1	0	1		Flap endonuclease 1
map03410	Base excision repair	0.357651	0.924956	1	4	173	1653	Over	Flap endonuclease 1	0	1		Flap endonuclease 1
map04913	Ovarian steroidogenesis	0.357651	0.924956	1	4	173	1653	Over	Low-density lipoprotein receptor	1	0	Low-density lipoprotein receptor
map05030	Cocaine addiction	0.357651	0.924956	1	4	173	1653	Over	Nuclear factor NF-kappa-B p105 subunit	1	0	Nuclear factor NF-kappa-B p105 subunit
map04620	Toll-like receptor signaling pathway	0.362583	0.924956	2	12	173	1653	Over	Osteopontin,Nuclear factor NF-kappa-B p105 subunit	2	0	Osteopontin Nuclear factor NF-kappa-B p105 subunit
map05221	Acute myeloid leukemia	0.362583	0.924956	2	12	173	1653	Over	Macrophage colony-stimulating factor 1 receptor,Nuclear factor NF-kappa-B p105 subunit	2	0	Macrophage colony-stimulating factor 1 receptor Nuclear factor NF-kappa-B p105 subunit
map05146	Amoebiasis	0.400524	0.978324	11	79	173	1653	Over	Collagen alpha-1(I) chain,Collagen alpha-1(III) chain,Heat shock protein beta-1,Integrin beta-2,Complement component C8 alpha chain,Complement component C8 beta chain,Complement component C8 gamma chain,Probable non-functional immunoglobulin heavy variable 3-38-3,Nuclear factor NF-kappa-B p105 subunit,Interleukin-1 receptor type 2,Serpin B6	6	5	Collagen alpha-1(I) chain Collagen alpha-1(III) chain Integrin beta-2 Nuclear factor NF-kappa-B p105 subunit Interleukin-1 receptor type 2 Serpin B6	Heat shock protein beta-1 Complement component C8 alpha chain Complement component C8 beta chain Complement component C8 gamma chain Probable non-functional immunoglobulin heavy variable 3-38-3
map04512	ECM-receptor interaction	0.403439	0.978324	8	54	173	1653	Over	Collagen alpha-1(I) chain,Integrin beta-3,Osteopontin,Collagen alpha-3(VI) chain,Platelet glycoprotein Ib beta chain,Syndecan-1,Tenascin,Dystroglycan 1	6	2	Collagen alpha-1(I) chain Osteopontin Collagen alpha-3(VI) chain Syndecan-1 Tenascin Dystroglycan 1	Integrin beta-3 Platelet glycoprotein Ib beta chain
map01240	Biosynthesis of cofactors	0.404546	0.978324	5	35	173	1653	Over	Alkaline phosphatase, tissue-nonspecific isozyme,Aldo-keto reductase family 1 member A1,4-hydroxyphenylpyruvate dioxygenase,Serine hydroxymethyltransferase, cytosolic,Glutathione synthetase	5	0	Alkaline phosphatase, tissue-nonspecific isozyme Aldo-keto reductase family 1 member A1 4-hydroxyphenylpyruvate dioxygenase Serine hydroxymethyltransferase, cytosolic Glutathione synthetase
map00500	Starch and sucrose metabolism	0.410896	0.978324	3	17	173	1653	Over	Glucose-6-phosphate isomerase,Alpha-amylase 1B,Lysosomal alpha-glucosidase	2	1	Glucose-6-phosphate isomerase Alpha-amylase 1B	Lysosomal alpha-glucosidase
map04120	Ubiquitin mediated proteolysis	0.410896	0.978324	3	17	173	1653	Over	Polyubiquitin-B,Ubiquitin-conjugating enzyme E2 N,SUMO-activating enzyme subunit 1	1	2	Polyubiquitin-B	Ubiquitin-conjugating enzyme E2 N SUMO-activating enzyme subunit 1
map00061	Fatty acid biosynthesis	0.425041	0.981007	1	5	173	1653	Over	Acetyl-CoA carboxylase 1	1	0	Acetyl-CoA carboxylase 1
map04927	Cortisol synthesis and secretion	0.425041	0.981007	1	5	173	1653	Over	Low-density lipoprotein receptor	1	0	Low-density lipoprotein receptor
map00010	Glycolysis / Gluconeogenesis	0.438375	0.987331	6	42	173	1653	Over	L-lactate dehydrogenase A chain,Fructose-bisphosphate aldolase B,Glucose-6-phosphate isomerase,L-lactate dehydrogenase C chain,Fructose-1,6-bisphosphatase 1,Aldo-keto reductase family 1 member A1	5	1	L-lactate dehydrogenase A chain Fructose-bisphosphate aldolase B Glucose-6-phosphate isomerase Fructose-1,6-bisphosphatase 1 Aldo-keto reductase family 1 member A1	L-lactate dehydrogenase C chain
map05168	Herpes simplex virus 1 infection	0.438375	0.987331	6	42	173	1653	Over	HLA class II histocompatibility antigen gamma chain,Integrin beta-3,Nuclear factor NF-kappa-B p105 subunit,Calreticulin,Beta-2-microglobulin,Tumor necrosis factor receptor superfamily member 14	5	1	HLA class II histocompatibility antigen gamma chain Nuclear factor NF-kappa-B p105 subunit Calreticulin Beta-2-microglobulin Tumor necrosis factor receptor superfamily member 14	Integrin beta-3
map04611	Platelet activation	0.479886	1	7	48	173	1653	Over	Protein phosphatase 1 regulatory subunit 12A,Collagen alpha-1(I) chain,Collagen alpha-1(III) chain,Integrin beta-3,Low affinity immunoglobulin gamma Fc region receptor II-a,Platelet glycoprotein Ib beta chain,Tyrosine-protein kinase BTK	4	3	Collagen alpha-1(I) chain Collagen alpha-1(III) chain Low affinity immunoglobulin gamma Fc region receptor II-a Tyrosine-protein kinase BTK	Protein phosphatase 1 regulatory subunit 12A Integrin beta-3 Platelet glycoprotein Ib beta chain
map00790	Folate biosynthesis	0.485398	1	1	6	173	1653	Over	Alkaline phosphatase, tissue-nonspecific isozyme	1	0	Alkaline phosphatase, tissue-nonspecific isozyme
map00983	Drug metabolism - other enzymes	0.49572	1	3	22	173	1653	Over	Cytidine deaminase,Glutathione S-transferase Mu 4,Putative inactive carboxylesterase 4	1	2	Cytidine deaminase	Glutathione S-transferase Mu 4 Putative inactive carboxylesterase 4
map04114	Oocyte meiosis	0.49572	1	3	22	173	1653	Over	14-3-3 protein beta/alpha,14-3-3 protein gamma,14-3-3 protein epsilon	3	0	14-3-3 protein beta/alpha 14-3-3 protein gamma 14-3-3 protein epsilon
map04922	Glucagon signaling pathway	0.536056	1	4	29	173	1653	Over	L-lactate dehydrogenase A chain,L-lactate dehydrogenase C chain,Fructose-1,6-bisphosphatase 1,Acetyl-CoA carboxylase 1	3	1	L-lactate dehydrogenase A chain Fructose-1,6-bisphosphatase 1 Acetyl-CoA carboxylase 1	L-lactate dehydrogenase C chain
map04926	Relaxin signaling pathway	0.536056	1	4	29	173	1653	Over	Collagen alpha-1(I) chain,Collagen alpha-1(III) chain,Matrix metalloproteinase-9,Nuclear factor NF-kappa-B p105 subunit	4	0	Collagen alpha-1(I) chain Collagen alpha-1(III) chain Matrix metalloproteinase-9 Nuclear factor NF-kappa-B p105 subunit
map00910	Nitrogen metabolism	0.539452	1	1	7	173	1653	Over	Carbonic anhydrase 3	1	0	Carbonic anhydrase 3
map04622	RIG-I-like receptor signaling pathway	0.539452	1	1	7	173	1653	Over	Nuclear factor NF-kappa-B p105 subunit	1	0	Nuclear factor NF-kappa-B p105 subunit
map04623	Cytosolic DNA-sensing pathway	0.539452	1	1	7	173	1653	Over	Nuclear factor NF-kappa-B p105 subunit	1	0	Nuclear factor NF-kappa-B p105 subunit
map04930	Type II diabetes mellitus	0.539452	1	1	7	173	1653	Over	Adiponectin	1	0	Adiponectin
map05321	Inflammatory bowel disease	0.539452	1	1	7	173	1653	Over	Nuclear factor NF-kappa-B p105 subunit	1	0	Nuclear factor NF-kappa-B p105 subunit
map04979	Cholesterol metabolism	0.546625	1	4	30	173	1653	Over	Low-density lipoprotein receptor,Apolipoprotein A-II,NPC intracellular cholesterol transporter 2,Angiopoietin-related protein 3	3	1	Low-density lipoprotein receptor NPC intracellular cholesterol transporter 2 Angiopoietin-related protein 3	Apolipoprotein A-II
map05412	Arrhythmogenic right ventricular cardiomyopathy	0.546625	1	4	30	173	1653	Over	Integrin beta-3,Desmocollin-2,Voltage-dependent L-type calcium channel subunit beta-1,Dystroglycan 1	2	2	Desmocollin-2 Dystroglycan 1	Integrin beta-3 Voltage-dependent L-type calcium channel subunit beta-1
map00620	Pyruvate metabolism	0.558152	1	4	31	173	1653	Over	L-lactate dehydrogenase A chain,L-lactate dehydrogenase C chain,Aldo-keto reductase family 1 member A1,Acetyl-CoA carboxylase 1	3	1	L-lactate dehydrogenase A chain Aldo-keto reductase family 1 member A1 Acetyl-CoA carboxylase 1	L-lactate dehydrogenase C chain
map04933	AGE-RAGE signaling pathway in diabetic complications	0.558152	1	4	31	173	1653	Over	Collagen alpha-1(I) chain,Collagen alpha-1(III) chain,Intercellular adhesion molecule 1,Nuclear factor NF-kappa-B p105 subunit	4	0	Collagen alpha-1(I) chain Collagen alpha-1(III) chain Intercellular adhesion molecule 1 Nuclear factor NF-kappa-B p105 subunit
map00040	Pentose and glucuronate interconversions	0.587857	1	1	8	173	1653	Over	Aldo-keto reductase family 1 member A1	1	0	Aldo-keto reductase family 1 member A1
map00340	Histidine metabolism	0.587857	1	1	8	173	1653	Over	Urocanate hydratase	1	0	Urocanate hydratase
map04964	Proximal tubule bicarbonate reclamation	0.587857	1	1	8	173	1653	Over	Sodium/potassium-transporting ATPase subunit beta-1	1	0	Sodium/potassium-transporting ATPase subunit beta-1
map05204	Chemical carcinogenesis - DNA adducts	0.587857	1	1	8	173	1653	Over	Glutathione S-transferase Mu 4	0	1		Glutathione S-transferase Mu 4
map05220	Chronic myeloid leukemia	0.587857	1	1	8	173	1653	Over	Nuclear factor NF-kappa-B p105 subunit	1	0	Nuclear factor NF-kappa-B p105 subunit
map05203	Viral carcinogenesis	0.610575	1	5	41	173	1653	Over	Nuclear factor NF-kappa-B p105 subunit,14-3-3 protein beta/alpha,14-3-3 protein gamma,14-3-3 protein epsilon,Histone H4	5	0	Nuclear factor NF-kappa-B p105 subunit 14-3-3 protein beta/alpha 14-3-3 protein gamma 14-3-3 protein epsilon Histone H4
map00052	Galactose metabolism	0.637999	1	2	13	173	1653	Over	Lysosomal alpha-glucosidase,Beta-galactosidase	1	1	Beta-galactosidase	Lysosomal alpha-glucosidase
map00250	Alanine, aspartate and glutamate metabolism	0.651039	1	2	14	173	1653	Over	Aspartate aminotransferase, cytoplasmic,Alanine aminotransferase 1	2	0	Aspartate aminotransferase, cytoplasmic Alanine aminotransferase 1
map00310	Lysine degradation	0.665349	1	2	15	173	1653	Over	Procollagen-lysine,2-oxoglutarate 5-dioxygenase 2,Procollagen-lysine,2-oxoglutarate 5-dioxygenase 1	1	1	Procollagen-lysine,2-oxoglutarate 5-dioxygenase 1	Procollagen-lysine,2-oxoglutarate 5-dioxygenase 2
map00600	Sphingolipid metabolism	0.665349	1	2	15	173	1653	Over	Beta-galactosidase,2-hydroxyacylsphingosine 1-beta-galactosyltransferase	2	0	Beta-galactosidase 2-hydroxyacylsphingosine 1-beta-galactosyltransferase
map03272	Virion - Hepatitis viruses	0.665349	1	2	15	173	1653	Over	Trans-Golgi network integral membrane protein 2,Low-density lipoprotein receptor	2	0	Trans-Golgi network integral membrane protein 2 Low-density lipoprotein receptor
map04925	Aldosterone synthesis and secretion	0.680522	1	2	16	173	1653	Over	Low-density lipoprotein receptor,Sodium/potassium-transporting ATPase subunit beta-1	2	0	Low-density lipoprotein receptor Sodium/potassium-transporting ATPase subunit beta-1
map00051	Fructose and mannose metabolism	0.696221	1	2	17	173	1653	Over	Fructose-bisphosphate aldolase B,Fructose-1,6-bisphosphatase 1	2	0	Fructose-bisphosphate aldolase B Fructose-1,6-bisphosphatase 1
map05144	Malaria	0.726611	1	3	23	173	1653	Over	Integrin beta-2,Intercellular adhesion molecule 1,Syndecan-1	3	0	Integrin beta-2 Intercellular adhesion molecule 1 Syndecan-1
map04152	AMPK signaling pathway	0.733046	1	3	24	173	1653	Over	Fructose-1,6-bisphosphatase 1,Acetyl-CoA carboxylase 1,Adiponectin	3	0	Fructose-1,6-bisphosphatase 1 Acetyl-CoA carboxylase 1 Adiponectin
map05230	Central carbon metabolism in cancer	0.740292	1	3	25	173	1653	Over	Isocitrate dehydrogenase [NADP] cytoplasmic,L-lactate dehydrogenase A chain,L-lactate dehydrogenase C chain	2	1	Isocitrate dehydrogenase [NADP] cytoplasmic L-lactate dehydrogenase A chain	L-lactate dehydrogenase C chain
map04081	Hormone signaling	0.756639	1	3	27	173	1653	Over	Integrin beta-3,Guanylin,Adiponectin	2	1	Guanylin Adiponectin	Integrin beta-3
map04260	Cardiac muscle contraction	0.756639	1	3	27	173	1653	Over	Sodium/potassium-transporting ATPase subunit beta-1,Troponin C, slow skeletal and cardiac muscles,Voltage-dependent L-type calcium channel subunit beta-1	2	1	Sodium/potassium-transporting ATPase subunit beta-1 Troponin C, slow skeletal and cardiac muscles	Voltage-dependent L-type calcium channel subunit beta-1
map04972	Pancreatic secretion	0.767645	1	4	32	173	1653	Over	Sodium/potassium-transporting ATPase subunit beta-1,Trypsin-2,Alpha-amylase 1B,Carboxypeptidase B	4	0	Sodium/potassium-transporting ATPase subunit beta-1 Trypsin-2 Alpha-amylase 1B Carboxypeptidase B
map04936	Alcoholic liver disease	0.775406	1	4	34	173	1653	Over	Fatty acid-binding protein, liver,Nuclear factor NF-kappa-B p105 subunit,Acetyl-CoA carboxylase 1,Adiponectin	4	0	Fatty acid-binding protein, liver Nuclear factor NF-kappa-B p105 subunit Acetyl-CoA carboxylase 1 Adiponectin
map04915	Estrogen signaling pathway	0.780144	1	4	35	173	1653	Over	Cathepsin D,Keratin, type I cytoskeletal 10,Matrix metalloproteinase-9,Keratin, type I cytoskeletal 9	2	2	Cathepsin D Matrix metalloproteinase-9	Keratin, type I cytoskeletal 10 Keratin, type I cytoskeletal 9
map05410	Hypertrophic cardiomyopathy	0.785357	1	4	36	173	1653	Over	Integrin beta-3,Troponin C, slow skeletal and cardiac muscles,Voltage-dependent L-type calcium channel subunit beta-1,Dystroglycan 1	2	2	Troponin C, slow skeletal and cardiac muscles Dystroglycan 1	Integrin beta-3 Voltage-dependent L-type calcium channel subunit beta-1
map04062	Chemokine signaling pathway	0.796518	1	5	42	173	1653	Over	C-C motif chemokine 16,Nuclear factor NF-kappa-B p105 subunit,C-C motif chemokine 18,C-C motif chemokine 14,C-C motif chemokine 15	5	0	C-C motif chemokine 16 Nuclear factor NF-kappa-B p105 subunit C-C motif chemokine 18 C-C motif chemokine 14 C-C motif chemokine 15
map04820	Cytoskeleton in muscle cells	0.814272	1	15	131	173	1653	Over	Collagen alpha-1(I) chain,Collagen alpha-1(III) chain,Sodium/potassium-transporting ATPase subunit beta-1,Integrin beta-3,Vimentin,Collagen alpha-3(VI) chain,Versican core protein,Syndecan-1,Fibrillin-2,F-actin-capping protein subunit beta,Troponin C, slow skeletal and cardiac muscles,Fibulin-2,Desmocollin-2,Dystroglycan 1,Myosin-4	14	1	Collagen alpha-1(I) chain Collagen alpha-1(III) chain Sodium/potassium-transporting ATPase subunit beta-1 Vimentin Collagen alpha-3(VI) chain Versican core protein Syndecan-1 Fibrillin-2 F-actin-capping protein subunit beta Troponin C, slow skeletal and cardiac muscles Fibulin-2 Desmocollin-2 Dystroglycan 1 Myosin-4	Integrin beta-3
map04148	Efferocytosis	0.819671	1	6	48	173	1653	Over	Integrin beta-3,Calreticulin,Tyrosine-protein kinase Mer,Signal-regulatory protein beta-1 isoform 3,Hepatitis A virus cellular receptor 2,T-cell immunoglobulin and mucin domain-containing protein 4	5	1	Calreticulin Tyrosine-protein kinase Mer Signal-regulatory protein beta-1 isoform 3 Hepatitis A virus cellular receptor 2 T-cell immunoglobulin and mucin domain-containing protein 4	Integrin beta-3
map04141	Protein processing in endoplasmic reticulum	1	1	6	56	173	1653	Over	Glucosidase 2 subunit beta,Calreticulin,Calnexin,Vesicular integral-membrane protein VIP36,Nuclear protein localization protein 4 homolog,Hypoxia up-regulated protein 1	5	1	Glucosidase 2 subunit beta Calreticulin Calnexin Vesicular integral-membrane protein VIP36 Hypoxia up-regulated protein 1	Nuclear protein localization protein 4 homolog
map05208	Chemical carcinogenesis - reactive oxygen species	1	1	6	56	173	1653	Over	Superoxide dismutase [Cu-Zn],Superoxide dismutase [Mn], mitochondrial,Aldo-keto reductase family 1 member A1,ATP synthase-coupling factor 6, mitochondrial,Nuclear factor NF-kappa-B p105 subunit,Glutathione S-transferase Mu 4	4	2	Superoxide dismutase [Cu-Zn] Superoxide dismutase [Mn], mitochondrial Aldo-keto reductase family 1 member A1 Nuclear factor NF-kappa-B p105 subunit	ATP synthase-coupling factor 6, mitochondrial Glutathione S-transferase Mu 4
map04610	Complement and coagulation cascades	1	1	8	73	173	1653	Over	Integrin beta-2,Complement component C8 alpha chain,Complement component C8 beta chain,Complement component C8 gamma chain,CD59 glycoprotein,Complement factor H-related protein 5,Endothelial protein C receptor,V-set and immunoglobulin domain-containing protein 4	5	3	Integrin beta-2 CD59 glycoprotein Complement factor H-related protein 5 Endothelial protein C receptor V-set and immunoglobulin domain-containing protein 4	Complement component C8 alpha chain Complement component C8 beta chain Complement component C8 gamma chain
map00860	Porphyrin metabolism	1	1	1	9	173	1653	Over	Biliverdin reductase A	1	0	Biliverdin reductase A
map00970	Aminoacyl-tRNA biosynthesis	1	1	1	9	173	1653	Over	Tyrosine--tRNA ligase, cytoplasmic	0	1		Tyrosine--tRNA ligase, cytoplasmic
map01250	Biosynthesis of nucleotide sugars	1	1	1	9	173	1653	Over	Glucose-6-phosphate isomerase	1	0	Glucose-6-phosphate isomerase
map03273	Virion - Lassa virus and SFTS virus	1	1	1	9	173	1653	Over	Dystroglycan 1	1	0	Dystroglycan 1
map04917	Prolactin signaling pathway	1	1	1	9	173	1653	Over	Nuclear factor NF-kappa-B p105 subunit	1	0	Nuclear factor NF-kappa-B p105 subunit
map04929	GnRH secretion	1	1	1	9	173	1653	Over	Osteopontin	1	0	Osteopontin
map05120	Epithelial cell signaling in Helicobacter pylori infection	1	1	2	19	173	1653	Over	Nuclear factor NF-kappa-B p105 subunit,Receptor-type tyrosine-protein phosphatase zeta	2	0	Nuclear factor NF-kappa-B p105 subunit Receptor-type tyrosine-protein phosphatase zeta
map05162	Measles	1	1	2	19	173	1653	Over	Nuclear factor NF-kappa-B p105 subunit,Small ribosomal subunit protein RACK1	1	1	Nuclear factor NF-kappa-B p105 subunit	Small ribosomal subunit protein RACK1

## Sheet: Supplemental table 4
Supplemental table 4. Metabolomic data of DEMs between VAPA and VP (FC > 1.5,Pvalue<0.05).
Compound_ID	Name	FC	log2FC	Pvalue	ROC	VIP	Up.Down
Com_1123_pos	cis-13,16-Docosadienoic acid	4.84414	2.27624	5.49539e-09	0.871429	2.15961	up
Com_3116_pos	N-Nonyldeoxynojirimycin	3.7655	1.91284	5.52668e-09	0.872857	2.28232	up
Com_3471_pos	MG(0:0/14:1(9Z)/0:0)	3.53681	1.82245	1.22245e-08	0.852857	2.24151	up
Com_3482_pos	4,6-Heneicosanedione	3.56822	1.8352	1.7712e-08	0.897143	2.30246	up
Com_981_pos	cis-11,14-Eicosadienoic acid	4.36003	2.12434	2.07586e-08	0.87	2.16784	up
Com_1087_pos	Ethyl linoleate	4.03426	2.0123	6.35248e-08	0.857143	2.0754	up
Com_3694_pos	Diptocarpidine	2.71761	1.44234	8.44936e-08	0.894286	2.35548	up
Com_523_pos	Galacturonic acid	0.607793	-0.718348	1.05081e-07	0.891429	2.21734	down
Com_3913_pos	Lys Pro His	3.66376	1.87332	1.88306e-07	0.907143	2.29117	up
Com_4047_pos	MG(0:0/20:2(11Z,14Z)/0:0)	3.50374	1.8089	2.12646e-07	0.872857	2.03945	up
Com_1173_pos	Sclareol	2.10506	1.07386	2.61637e-07	0.871429	2.15936	up
Com_2325_pos	Methyl (E)-2-dodecenoate	2.84425	1.50805	4.10928e-07	0.872857	2.20077	up
Com_1929_neg	Semiplenamide F	0.389335	-1.36091	5.36195e-07	0.928571	2.43946	down
Com_4061_pos	diflorasone	3.36454	1.75041	6.57995e-07	0.878571	2.1527	up
Com_1787_pos	3-Oxoadipate	0.593745	-0.752084	1.23323e-06	0.858571	2.10412	down
Com_68_pos	2-Methylcyclohexanone	0.661234	-0.596768	2.28484e-06	0.862857	1.75785	down
Com_2951_pos	Actinopolysporin A	3.59097	1.84438	4.42628e-06	0.822857	1.97672	up
Com_480_pos	Scoparone	2.57523	1.3647	4.79611e-06	0.834286	1.82231	up
Com_2200_pos	5-Methylangelicin	0.531374	-0.912201	5.76361e-06	0.817143	1.239	down
Com_1340_neg	Tetradecanedioic acid	0.578277	-0.790167	6.4197e-06	0.82	1.55521	down
Com_2946_pos	7,8-Benzoflavone	0.378317	-1.40233	6.50989e-06	0.894286	2.15672	down
Com_3024_pos	Sulfamethoxypyridazine	1.72636	0.787734	7.02006e-06	0.734286	1.38303	up
Com_1804_pos	4-Acetylimidazo[4,5-c]pyridine	1.86462	0.898886	8.21125e-06	0.91	1.68462	up
Com_2572_pos	Isosorbide dinitrate	0.627004	-0.673453	8.91752e-06	0.858571	2.04846	down
Com_3903_pos	Pentosidine	1.99958	0.9997	8.97623e-06	0.86	2.12629	up
Com_4165_pos	Myxopyronin B	0.628526	-0.669957	1.19426e-05	0.831429	1.60373	down
Com_3117_pos	Glutamic acid glutamate	0.621836	-0.685394	1.3429e-05	0.847143	1.98302	down
Com_1208_neg	3alpha-Tigloyloxytropane N-oxide	0.638298	-0.647697	1.73093e-05	0.84	1.85396	down
Com_1395_neg	Altiloxin A	0.593607	-0.752421	1.76701e-05	0.828571	1.78657	down
Com_2443_pos	Goshuyic acid	2.18505	1.12767	1.79533e-05	0.812857	1.83827	up
Com_1278_neg	1-Dodecanesulfonic acid	1.66693	0.737191	1.83394e-05	0.807143	1.81162	up
Com_3222_pos	violaceol i	0.465358	-1.10359	1.86532e-05	0.882857	2.17556	down
Com_1991_neg	N-Linoleoyl Leucine	0.348553	-1.52055	2.04095e-05	0.844286	1.82795	down
Com_3254_pos	2,6 dimethylheptanoyl carnitine	2.37272	1.24654	2.24763e-05	0.811429	1.80625	up
Com_1715_neg	Agrimonolide	0.560187	-0.83602	2.30049e-05	0.825714	2.02209	down
Com_3003_pos	ethyl 6,7-dimethoxy-4-oxo-2,3-dihydro-1H-naphthalene-2-carboxylate	0.560595	-0.83497	2.38813e-05	0.808571	1.38623	down
Com_979_neg	(+-)-5-(1-Methylethyl)-2-(2-methylpropyl)-2-cyclohexen-1-one	0.6663	-0.585757	2.42357e-05	0.815714	1.93947	down
Com_1867_pos	Norecasantalol	0.521254	-0.939941	2.76895e-05	0.815714	1.91418	down
Com_2799_pos	Lofexidine	1.6329	0.707441	2.77404e-05	0.73	1.28758	up
Com_2851_pos	5-Fluorouridine	1.63405	0.708448	3.31974e-05	0.721429	1.3928	up
Com_1031_neg	2-(3-Pentylphenyl)acetic acid	0.607048	-0.720118	3.51872e-05	0.808571	1.76263	down
Com_869_neg	Rancinamycin III	0.631007	-0.664272	3.52975e-05	0.827143	1.91454	down
Com_843_pos	cis-Vaccenic acid	2.12906	1.09022	3.72137e-05	0.82	1.76023	up
Com_3154_pos	3alpha-Hydroxy-11beta,13-dihydrodeoxymikanolide	0.587961	-0.766207	3.80651e-05	0.818571	1.49204	down
Com_131_neg	5-Phenylvaleric acid	0.655533	-0.609259	3.98234e-05	0.81	1.87338	down
Com_2459_pos	1-Acetyl-8-hydroxy-beta-carboline	492.959	8.94532	4.2948e-05	0.834286	2.44596	up
Com_4102_pos	Magnoshinin	0.620668	-0.688106	5.20421e-05	0.818571	1.47537	down
Com_3931_pos	MG(20:2(11Z,14Z)/0:0/0:0)	13.3284	3.73643	5.98892e-05	0.84	1.9822	up
Com_1690_pos	Dehydrocarvacrol	0.629522	-0.66767	6.45516e-05	0.811429	1.2667	down
Com_1805_neg	9,10,18-Trihydroxystearate	0.649365	-0.622898	6.81757e-05	0.821429	1.93404	down
Com_1786_neg	(+)-7-(6,7-Epoxy-3,7-dimethyl-5-oxooctanoxy)-coumarin	0.5925	-0.755114	7.29184e-05	0.828571	2.03806	down
Com_4254_pos	9-(3,4-Dimethyl-5-pentylfuran-2-yl)nonanoylcarnitine	0.53711	-0.89671	8.24281e-05	0.818571	1.72293	down
Com_1885_pos	6-Hydroxy-2,6-dimethyl-2,7-octadien-4-one	1.60376	0.681462	8.6295e-05	0.822857	1.72074	up
Com_1488_pos	Diaminobutyric acid	0.594408	-0.750475	8.73668e-05	0.805714	1.41724	down
Com_562_neg	Cyclopiazonic acid	0.660895	-0.597508	8.89093e-05	0.815714	1.86127	down
Com_3993_pos	Arg Phe Ala	2.40098	1.26363	9.63233e-05	0.815714	1.82238	up
Com_1276_neg	1-(S)-Methylbutyl-beta-D-glucopyranoside	0.606814	-0.720674	0.00010679	0.82	1.91495	down
Com_3953_pos	Persicaxanthin	0.579991	-0.785899	0.000112574	0.814286	1.80891	down
Com_2960_pos	Heptanoylcarnitine	2.37322	1.24684	0.000120562	0.804286	1.74268	up
Com_2571_pos	Lophophorine	0.620001	-0.689657	0.000134092	0.764286	1.50025	down
Com_1642_neg	2',7-Dihydroxy-4',6-dimethoxyisoflavan	0.663778	-0.591228	0.000138596	0.787143	1.79397	down
Com_950_neg	cis-2,3-Dihydro-2,3-dihydroxybiphenyl	0.613366	-0.70518	0.000138962	0.785714	1.8438	down
Com_3030_pos	Hymenoflorin	0.638687	-0.646819	0.000155102	0.798571	1.40033	down
Com_2686_pos	2,4-Diamino-6,7-diisopropylpteridine	1.83293	0.874149	0.000155491	0.815714	1.81945	up
Com_3682_pos	1,2-dihydroxyheptadec-16-yn-4-yl acetate	2.47219	1.30579	0.000156242	0.811429	1.82264	up
Com_1996_neg	Semiplenamide E	0.400927	-1.31859	0.000191998	0.792857	1.80663	down
Com_1342_neg	2-hydroxypentadecanoic acid	0.660268	-0.598876	0.000192071	0.824286	1.78541	down
Com_1773_neg	Erythramide	0.649516	-0.622563	0.0002368	0.81	1.65023	down
Com_388_neg	trans-10-Heptadecenoic acid	0.536513	-0.898316	0.000240683	0.788571	1.7436	down
Com_2334_pos	(2S)-2-((1S)-1-Hydroxypentyl)-4-methoxy-2,3-dihydropyran-6-one	1.64247	0.71587	0.000241541	0.787143	1.74808	up
Com_1405_pos	Darutoside	2.4761	1.30807	0.000249162	0.812857	1.74878	up
Com_993_neg	4,6-Dinitro-O-cresol	0.617078	-0.696474	0.000263538	0.795714	1.69137	down
Com_390_neg	Alloimperatorin	0.659788	-0.599926	0.00028674	0.778571	1.79972	down
Com_2171_pos	Crocusatin G	1.82173	0.865309	0.000287512	0.802857	1.60642	up
Com_1536_neg	Caffeic acid ester	0.661982	-0.595137	0.000299005	0.8	1.81511	down
Com_4269_pos	Cervonyl carnitine	0.438313	-1.18997	0.000315594	0.827143	1.83588	down
Com_915_pos	acadesine	147.957	7.20904	0.000338261	0.787143	2.24099	up
Com_2761_pos	L-Pyridosine	11.0861	3.47068	0.000349208	0.772857	1.98771	up
Com_3189_pos	3,7,8,15-Scirpenetetrol	0.389001	-1.36216	0.000372784	0.802857	1.47734	down
Com_501_pos	Myristoleic acid	1.62593	0.701261	0.000382728	0.791429	1.65378	up
Com_1937_neg	Docosanedioate	1.83576	0.876374	0.000385725	0.77	1.50775	up
Com_2208_neg	DG(10:0/17:0cycw7c/0:0)	0.520579	-0.941811	0.000391384	0.792857	1.52627	down
Com_4452_pos	LysoPC(22:6(4Z,7Z,10Z,13Z,16Z,19Z)/0:0)	0.524945	-0.929762	0.000402111	0.811429	1.81072	down
Com_1895_neg	Propofol glucuronide	687.537	9.42529	0.000410798	0.784286	1.96263	up
Com_3954_pos	8Z,11Z,14Z,17Z,20Z,23Z-hexacosahexaenoic acid	1.52632	0.610058	0.000454448	0.8	1.42417	up
Com_1999_neg	(9S,10S)-10-Hydroxy-9-(phosphonooxy)octadecanoate	0.615434	-0.700325	0.000462938	0.802857	1.74971	down
Com_3671_pos	Himbacine	0.516	-0.954558	0.000464457	0.777143	1.80488	down
Com_623_pos	Prolylhydroxyproline	1.96962	0.977918	0.000489534	0.791429	1.62287	up
Com_1433_pos	Procyanidin A2	1.86723	0.900903	0.00050477	0.814286	1.72372	up
Com_1321_pos	Palmitoylcarnitine	0.62045	-0.688614	0.000509335	0.78	1.72218	down
Com_2156_neg	Virescenoside Q	0.260728	-1.93938	0.000511352	0.78	1.59303	down
Com_2744_pos	Dehydroepiandrosterone	2.11826	1.08288	0.000521824	0.755714	1.30695	up
Com_373_pos	homoarginine	0.502007	-0.99422	0.000536567	0.815714	1.88904	down
Com_898_pos	Cryptotanshinone	2.30942	1.20753	0.000538481	0.764286	1.54891	up
Com_2248_neg	LysoPE(0:0/22:6(4Z,7Z,10Z,13Z,16Z,19Z))	0.574765	-0.798956	0.000602171	0.767143	1.77926	down
Com_1384_pos	Trifolirhizin	1.88546	0.914915	0.000636584	0.787143	1.72217	up
Com_4438_pos	Zygosporin F	0.527385	-0.92307	0.000650247	0.792857	1.79889	down
Com_4208_pos	1-tridecanoyl-2-hydroxy-sn-glycero-3-phosphocholine	2.42078	1.27547	0.000703611	0.781429	1.3002	up
Com_2269_neg	LysoPE(0:0/24:6(6Z,9Z,12Z,15Z,18Z,21Z))	0.536389	-0.898649	0.000711231	0.784286	1.85119	down
Com_1254_neg	Chlorothalonil-4-hydroxy	0.505943	-0.982954	0.000735754	0.777143	1.35081	down
Com_375_pos	Indole-3-propionic acid	0.080431	-3.63611	0.000875239	0.758571	1.17895	down
Com_4008_pos	(6Z,9Z)-Hexadecadienoylcarnitine	0.589036	-0.763572	0.000890409	0.742857	1.39538	down
Com_1347_pos	Stearylcarnitine	0.621304	-0.686628	0.000892268	0.795714	1.56373	down
Com_1889_pos	Cysteic acid	1.5839	0.663482	0.000922071	0.784286	1.55821	up
Com_1065_neg	3- Allylphenol sulfate	0.384522	-1.37886	0.000965493	0.775714	1.61052	down
Com_2197_neg	Gephyronic acid	0.483585	-1.04816	0.00102925	0.778571	1.58136	down
Com_72_pos	Creatine	3.12317	1.64301	0.00106216	0.771429	1.80469	up
Com_925_neg	6-Chlorothymol	0.61115	-0.710401	0.00111503	0.784286	1.48401	down
Com_1938_neg	23-Hydroxytricosanoic acid	0.607812	-0.718304	0.00111794	0.794286	1.36785	down
Com_1908_pos	isoquinoline-1-carboxamide	2.8597	1.51586	0.00115181	0.768571	1.36719	up
Com_1368_pos	Sipeimine	11.1613	3.48043	0.0011601	0.777143	1.69299	up
Com_1422_pos	Calcimycin	0.595168	-0.74863	0.00122611	0.765714	1.78584	down
Com_402_pos	Salicyluric acid	2.83624	1.50398	0.00125518	0.752857	1.36959	up
Com_1080_neg	Bauerine A	2.49068	1.31654	0.00136614	0.691429	1.09517	up
Com_1799_pos	1-Nonanethiol	0.598144	-0.741434	0.00137878	0.794286	1.39634	down
Com_3502_pos	Gymnospermin	1.55809	0.639776	0.00140336	0.754286	1.52231	up
Com_555_neg	cis-4,7,10,13,16-Docosapentaenoic acid	0.643327	-0.636376	0.00142593	0.77	1.62408	down
Com_1719_pos	(E)-4,8-Dimethyl-1,3,7-nonatriene	1.54572	0.628277	0.0014551	0.771429	1.6151	up
Com_1049_pos	Evodiamine	0.611397	-0.709819	0.00149421	0.772857	1.64452	down
Com_2071_neg	4-cholesten-7alpha,12alpha,26-triol-3-one	0.650715	-0.619902	0.00150613	0.761429	1.32742	down
Com_888_neg	3-O-methyl-alpha-L-rhamnose	0.623983	-0.680421	0.00162423	0.788571	1.59775	down
Com_103_neg	N-Carbamylglutamate	3.41994	1.77397	0.00172966	0.762857	1.21592	up
Com_3997_pos	(6Z,10Z,14Z)-Hexadeca-6,10,14-trienoylcarnitine	0.634637	-0.655996	0.00174257	0.744286	1.23219	down
Com_1573_neg	6-Acetylfuranofukinol	0.568582	-0.814559	0.0017941	0.764286	1.64927	down
Com_277_pos	Ribitol	2.56607	1.35956	0.00185899	0.79	1.84506	up
Com_1118_pos	Phytosphingosine	1.76004	0.815605	0.00186896	0.79	1.67073	up
Com_2027_neg	1-(9Z-hexadecenoyl)-glycero-3-phosphate	5.56587	2.47661	0.00188589	0.731429	1.68925	up
Com_1792_pos	D-Ala-D-Ala	1.90082	0.926625	0.00195879	0.732857	1.46105	up
Com_1032_neg	Hexyl benzoate	0.203078	-2.29989	0.00199051	0.76	1.29596	down
Com_2254_pos	6-Methyl-N-tetrazol-5-yl-2-pyridinecarboxamide	1.67693	0.745821	0.00200289	0.762857	1.52541	up
Com_4434_pos	2-arachidonoyl-lysophosphatidylcholine	0.61338	-0.705147	0.00203702	0.75	1.58643	down
Com_932_neg	11-Undecanolactone	0.63021	-0.666096	0.00204552	0.725714	1.35463	down
Com_2445_pos	N,N'-Dicyclohexylurea	0.335347	-1.57627	0.00207667	0.677143	1.04031	down
Com_2131_neg	Topsentisterol C1	0.510617	-0.969688	0.00208174	0.748571	1.44572	down
Com_4448_pos	LysoPC(20:4(5Z,8Z,11Z,14Z)/0:0)	0.618644	-0.692818	0.00210856	0.745714	1.68982	down
Com_1603_pos	Homocysteine	0.574152	-0.800496	0.00213223	0.754286	1.50496	down
Com_667_pos	Cyclo(his-pro)	3.29044	1.71828	0.00215074	0.742857	1.52757	up
Com_2132_neg	Lumpidin	0.603608	-0.728317	0.0021575	0.764286	1.10347	down
Com_3545_pos	9,12,13-Todea	0.606301	-0.721893	0.0022026	0.751429	1.5798	down
Com_1888_neg	Sphingosine 1-phosphate (d16:1-P)	0.580023	-0.785819	0.00223138	0.767143	1.61896	down
Com_2038_neg	Pterodontoside B	0.568943	-0.813644	0.00224115	0.741429	1.61882	down
Com_1207_neg	Hanamyol	0.610393	-0.712189	0.00234395	0.717143	1.41574	down
Com_2983_pos	5-Amino-6-ribitylamino uracil	4.17177	2.06066	0.00234876	0.754286	1.62577	up
Com_2094_neg	Mimosaside A	0.626317	-0.675035	0.00238174	0.764286	1.45921	down
Com_730_neg	2-Indanone	0.613872	-0.70399	0.00248411	0.797143	1.74444	down
Com_2217_neg	docosyl ferulate	0.623502	-0.681535	0.00248486	0.757143	1.29077	down
Com_3771_pos	(3R)-3,21-dihydroxyhenicosanoic acid	1.67441	0.74365	0.0025237	0.748571	1.45177	up
Com_1876_neg	5,6-di-Me-PDC	0.578636	-0.789271	0.00255603	0.754286	1.3647	down
Com_2205_neg	Ekeberin D2	0.559863	-0.836853	0.00255951	0.742857	1.22359	down
Com_1931_neg	5a-Dihydrotestosterone sulfate	0.522259	-0.937162	0.0026546	0.755714	1.21856	down
Com_928_pos	O-Nornuciferine	2.39023	1.25715	0.00269411	0.737143	1.20856	up
Com_820_neg	Valerophenone	25.8937	4.69453	0.00270306	0.67	1.80941	up
Com_4131_pos	MG(0:0/21:0/0:0)	1.6599	0.731098	0.00270859	0.722857	1.45989	up
Com_707_neg	Santene	0.419364	-1.25372	0.00278819	0.735714	1.40305	down
Com_3577_pos	(9Z,12E)-15,16-dihydroxyoctadeca-9,12-dienoic acid	1.86589	0.899864	0.00286758	0.76	1.50989	up
Com_621_neg	23-Norcholic acid	3.32124	1.73172	0.00287411	0.752857	1.26162	up
Com_830_neg	p-tert-Amylphenol	120.094	6.90802	0.00316372	0.648571	1.89051	up
Com_2014_neg	5alpha-Pregnan-3beta,20beta-diol 20-sulfate	0.511386	-0.967517	0.00317176	0.732857	1.15967	down
Com_2261_neg	LysoPE(0:0/22:4(7Z,10Z,13Z,16Z))	0.614702	-0.702041	0.00324311	0.715714	1.67368	down
Com_3874_pos	4-Hydroxy-5,6,7-trimethoxy-3-(3',4'-methylenedioxy)phenylcoumarin	19.3143	4.2716	0.00334482	0.742857	1.72052	up
Com_3668_pos	Aggreceride C	1.65029	0.722721	0.00342725	0.742857	1.50943	up
Com_1961_neg	N-Palmitoyl Glutamine	0.58587	-0.771348	0.00344861	0.718571	1.34494	down
Com_1072_pos	Toyocamycin	1.64987	0.722353	0.00367567	0.77	1.44402	up
Com_2292_neg	TG(10:0/8:0/i-15:0)	0.580385	-0.784918	0.00368954	0.727143	1.07679	down
Com_1168_pos	cis-4,7,10,13,16,19-Docosahexaenoic acid	0.655919	-0.608411	0.00373922	0.717143	1.52325	down
Com_2013_neg	2-Hydroxy-22-methyltetracosanoic acid	0.589739	-0.76185	0.00402422	0.744286	1.28956	down
Com_1905_neg	Ebenone	0.637172	-0.650246	0.00403205	0.784286	1.49784	down
Com_2201_neg	Sodwanone M	0.625529	-0.676851	0.00404572	0.737143	1.37247	down
Com_2214_neg	Tricalysioside T	0.49167	-1.02424	0.00411794	0.727143	1.42663	down
Com_634_neg	Murocholic acid (MoCA)	0.311746	-1.68156	0.00423453	0.715714	1.2541	down
Com_4300_pos	LysoPE(0:0/20:5(5Z,8Z,11Z,14Z,17Z))	0.573825	-0.801316	0.00443419	0.73	1.50326	down
Com_4475_pos	LysoPC(22:5(7Z,10Z,13Z,16Z,19Z)/0:0)	0.639313	-0.645406	0.00453237	0.7	1.51226	down
Com_2621_pos	Pyrenocine E	0.469708	-1.09016	0.00454607	0.727143	1.24028	down
Com_3460_pos	Isomugineic acid	0.56792	-0.816239	0.00455625	0.794286	1.46524	down
Com_1301_neg	Parvifuran	0.589127	-0.763351	0.0046912	0.695714	1.3391	down
Com_1319_pos	Diosgenin	0.612645	-0.706878	0.00472908	0.738571	1.54959	down
Com_1958_neg	Succinyladenosine	2.40126	1.26379	0.00477779	0.738571	1.44528	up
Com_2161_neg	6alpha-hydroxy-castasterone	0.656321	-0.607526	0.00495773	0.737143	1.31956	down
Com_3834_pos	(5Z,8Z)-Tetradecadienoylcarnitine	0.605824	-0.723028	0.0049622	0.705714	1.14634	down
Com_913_neg	(Z)-1,5-Tridecadiene	0.623205	-0.68222	0.00504146	0.738571	1.47968	down
Com_2096_neg	Passifloricin A	0.645293	-0.631973	0.00504232	0.734286	1.47363	down
Com_2078_neg	Stolonic acid A	0.53203	-0.910421	0.00516758	0.722857	1.28669	down
Com_1938_pos	3-(Dimethylaminomethyl)indole	0.00677218	-7.20616	0.00569143	0.432857	1.07848	down
Com_493_neg	Kaurenoic acid	4.22631	2.0794	0.00593742	0.772857	1.48552	up
Com_1926_neg	Octadecyl fumarate	0.597867	-0.742104	0.00602994	0.711429	1.32102	down
Com_409_pos	Xanthone	0.623981	-0.680426	0.00607694	0.731429	1.34275	down
Com_1363_neg	Epinephrine sulfate	0.664135	-0.590451	0.00608029	0.724286	1.26788	down
Com_1029_neg	Sterin B	16.9644	4.08444	0.00611838	0.638571	1.65383	up
Com_1273_pos	Tetradecanoylcarnitine	0.653844	-0.612982	0.00625423	0.721429	1.15051	down
Com_107_neg	Decanoic acid	1.52089	0.604913	0.00637154	0.711429	1.17773	up
Com_1998_pos	Nicotinuric acid	1.88359	0.913483	0.00637881	0.702857	1.06438	up
Com_2040_neg	Perfluorooctanoic acid	0.525214	-0.929022	0.00675394	0.701429	1.17022	down
Com_475_neg	Pristanic acid	1.58083	0.660684	0.00713304	0.72	1.31661	up
Com_737_neg	1-indanol	0.542002	-0.883629	0.00789419	0.765714	1.34472	down
Com_372_pos	N-Alpha-acetyllysine	1.83104	0.872667	0.00803978	0.701429	1.35063	up
Com_1734_neg	19-Nordeoxycorticosterone	3.12747	1.645	0.00825296	0.744286	1.45735	up
Com_3540_pos	Morusimic acid D	1.92679	0.946201	0.0084477	0.734286	1.3575	up
Com_3965_pos	10-Methyltetradecanoylcarnitine	0.592528	-0.755044	0.00879801	0.72	1.101	down
Com_760_pos	Hypaphorine	0.51545	-0.956097	0.00907847	0.714286	1.17057	down
Com_2858_pos	L-phenylalanyl-L-proline	0.127611	-2.97017	0.00909393	0.637143	1.07545	down
Com_1414_pos	Mupirocin	0.449117	-1.15484	0.00929008	0.712857	1.32819	down
Com_78_neg	3-Phenylbutyric acid	0.641162	-0.64124	0.00935157	0.737143	1.53437	down
Com_3001_pos	Triphenylphosphine oxid	3.07497	1.62057	0.009404	0.687143	1.5959	up
Com_2119_neg	5alpha-Cyprinol	0.653963	-0.612719	0.0102162	0.722857	1.16501	down
Com_4354_pos	2-linoleoyllysophosphatidylcholine	0.659551	-0.600443	0.0106446	0.694286	1.28078	down
Com_1488_neg	Pseudomajucin	0.659203	-0.601205	0.0115075	0.702857	1.47769	down
Com_1749_neg	14-Acetoxy-5alpha-hydroperoxy-isoalantolactone	0.612043	-0.708294	0.0116125	0.805714	1.54227	down
Com_1966_neg	(3R)-3,22-dihydroxytricosanoic acid	0.606216	-0.722095	0.0117337	0.737143	1.09741	down
Com_2039_neg	26-hydroxyhexacosanoic acid	0.61421	-0.703196	0.0117512	0.705714	1.08186	down
Com_2200_neg	Lycernuic acid E	0.664631	-0.589375	0.0119339	0.711429	1.18792	down
Com_1430_neg	ESTRADIOL-17ALPHA	2.83293	1.50229	0.0120167	0.705714	1.24054	up
Com_3105_pos	C17-Sphinganine	7.51821	2.91039	0.0120646	0.704286	1.59178	up
Com_3775_pos	Broussonetine N	1.74379	0.802226	0.0121423	0.742857	1.31559	up
Com_2129_neg	DG(8:0/i-16:0/0:0)	0.646316	-0.629688	0.0121901	0.74	1.32821	down
Com_1134_pos	Retinoic acid	2.20702	1.1421	0.0124236	0.682857	1.47531	up
Com_1943_neg	estradiol benzoate	0.598167	-0.74138	0.0131911	0.72	1.1917	down
Com_2008_pos	Dulcin	1.77831	0.830505	0.0134255	0.742857	1.26084	up
Com_1338_neg	1,7,7-trimethylbicyclo[2.2.1]heptan-2-ol benzoate	2.68705	1.42602	0.0138747	0.715714	1.24365	up
Com_1956_neg	(2-Amino-3-hydroxyoctadecyl) dihydrogen phosphate	0.653842	-0.612985	0.0138985	0.704286	1.40393	down
Com_440_neg	N4-Acetylcytidine	1.84764	0.885687	0.0140502	0.69	1.02879	up
Com_44_pos	3-Methylhistamine	2.03907	1.02791	0.0143325	0.724286	1.23501	up
Com_2066_neg	Ptilosteroid B	12.5097	3.64497	0.0146941	0.668571	1.41627	up
Com_1646_pos	Proline betaine	0.392764	-1.34827	0.01517	0.697143	1.02327	down
Com_2492_pos	Glycinamide, glycyl-L-prolyl-	7.41925	2.89127	0.0159599	0.697143	1.24961	up
Com_4100_pos	2-(5-(phenoxy)-4'-trifluoromethyl-biphenyl-3-yl)-pentanoic acid	0.549611	-0.863518	0.0161107	0.715714	1.02334	down
Com_3503_pos	(4E,6Z)-3-Hydroxydeca-4,6-dienoylcarnitine	2.70401	1.4351	0.0161703	0.73	1.19828	up
Com_1213_neg	(E)-3,5-Dimethoxystilbene	0.644781	-0.633119	0.0162939	0.674286	1.02671	down
Com_2245_neg	Antibiotic BU 2867TA	0.507045	-0.979813	0.0168266	0.704286	1.04104	down
Com_2138_neg	Phlomistetraol A	0.595456	-0.747933	0.0176787	0.692857	1.02816	down
Com_2093_pos	NEPSILON,NEPSILON,NEPSILON-TRIMETHYLLYSINE	1.70219	0.767391	0.0177973	0.697143	1.13954	up
Com_2073_neg	(25R)-3beta,4beta-dihydroxycholest-5-en-26-oic acid	0.576738	-0.794011	0.018031	0.72	1.08569	down
Com_1034_pos	Dehydroabietic acid	3.45225	1.78754	0.0184792	0.714286	1.30465	up
Com_2005_neg	12,20-Dihydroxy-19-acetoxy-14-methylenegeranylnerol	0.661461	-0.596271	0.0189389	0.687143	1.362	down
Com_2144_neg	Perfluorononanoic acid	0.654417	-0.611719	0.0192975	0.68	1.05405	down
Com_193_neg	Safranal	0.509096	-0.97399	0.0195108	0.665714	1.1516	down
Com_864_neg	Phenol sulfate	0.609651	-0.713945	0.0199543	0.715714	1.18512	down
Com_792_neg	Dehydro-1,8-cineole	0.499327	-1.00194	0.0201544	0.671429	1.11255	down
Com_1897_pos	Levetiracetam	75.1252	6.23123	0.0206568	0.705714	1.42162	up
Com_2936_pos	Hept-5-enoylcarnitine	0.659929	-0.599617	0.020864	0.705714	1.39881	down
Com_303_neg	Harmane	0.495431	-1.01324	0.0217844	0.664286	1.23524	down
Com_1088_neg	5-Sulfosalicylate	0.615586	-0.699967	0.0221047	0.675714	1.09745	down
Com_598_neg	Phorbol	2.44544	1.29009	0.0222197	0.692857	1.14681	up
Com_3461_pos	Adipostatin B	2.21103	1.14472	0.0226807	0.681429	1.11706	up
Com_1717_neg	Homochlorcyclizine	0.641834	-0.639727	0.0227082	0.717143	1.07197	down
Com_2399_pos	(S)-beta-hydroxy-L-tryptophan	2.40635	1.26685	0.0228322	0.685714	1.12838	up
Com_4202_pos	Arg Phe Glu	1.67485	0.744034	0.0234413	0.67	1.19923	up
Com_1814_neg	Smardaesidin G	1.84633	0.884659	0.0236946	0.677143	1.13237	up
Com_1441_neg	EPIAFZELECHIN (2R,3R)(-)	40.3713	5.33526	0.0240349	0.56	1.50858	up
Com_3146_pos	[1,1'-Biphenyl]-4-carbonitrile, 4'-(heptyloxy)-	1.51466	0.59899	0.0251246	0.642857	1.14189	up
Com_1610_neg	Amoenin	0.664148	-0.590424	0.0275574	0.741429	1.02626	down
Com_2044_neg	cLPA(18:1)	8.09784	3.01754	0.0307517	0.684286	1.45839	up
Com_1355_neg	HOMOVANILLIC ACID SULFATE	3.28499	1.71589	0.0307996	0.69	1.14444	up
Com_1145_neg	(+/-)-Tuberonic Acid	2.05466	1.0389	0.0309768	0.672857	1.09312	up
Com_239_neg	Pogostone	3.21417	1.68444	0.0312105	0.64	1.27453	up
Com_648_neg	Glycohyocholic acid	2.60569	1.38167	0.0341631	0.662857	1.20854	up
Com_3770_pos	11beta-Hydroxy-6alpha,11-dimethylpregn-4-ene-3,20-dione	3.13161	1.6469	0.0351534	0.708571	1.35362	up
Com_1042_neg	Isoelemicin	5.34304	2.41766	0.035311	0.592857	1.32646	up
Com_77_neg	2-Hydroxybutyric acid	2.88167	1.52691	0.037157	0.647143	1.16735	up
Com_620_pos	Isoeugenol acetate	0.62252	-0.683808	0.043251	0.86	1.12077	down
Com_2765_pos	18-Nor-4(19),8,11,13-abietatetraene	3.29791	1.72155	0.0487411	0.677143	1.03512	up
Com_1856_neg	Terreusinol	3.82062	1.93381	0.0497893	0.635714	1.17059	up

## Sheet: Supplemental table 5
Supplemental table 5. The enrichment analysis of KEGG for DEMs in VAPA and VP.
MapID	MapTitle	Pvalue	x	y	n	N	EnrichDirect	MetaIDs	kegg_cpd_id
map00740	Riboflavin metabolism	0.0142079	2	2	25	206	Over	Ribitol; 5-Amino-6-ribitylamino uracil	cpd:C00474,cpd:C04732
map00640	Propanoate metabolism	0.121359	1	1	25	206	Over	2-Hydroxybutyric acid	cpd:C05984
map04659	Th17 cell differentiation	0.121359	1	1	25	206	Over	Retinoic acid	cpd:C00777
map04672	Intestinal immune network for IgA production	0.121359	1	1	25	206	Over	Retinoic acid	cpd:C00777
map05222	Small cell lung cancer	0.121359	1	1	25	206	Over	Retinoic acid	cpd:C00777
map05223	Non-small cell lung cancer	0.121359	1	1	25	206	Over	Retinoic acid	cpd:C00777
map05226	Gastric cancer	0.121359	1	1	25	206	Over	Retinoic acid	cpd:C00777
map01040	Biosynthesis of unsaturated fatty acids	0.134968	3	11	25	206	Over	cis-13,16-Docosadienoic acid; cis-4,7,10,13,16,19-Docosahexaenoic acid; cis-11,14-Eicosadienoic acid	cpd:C16533,cpd:C06429,cpd:C16525
map05200	Pathways in cancer	0.203009	2	7	25	206	Over	Retinoic acid; Dehydroepiandrosterone	cpd:C00777,cpd:C01227
map00760	Nicotinate and nicotinamide metabolism	0.228511	1	2	25	206	Over	Nicotinuric acid	cpd:C05380
map00983	Drug metabolism - other enzymes	0.228511	1	2	25	206	Over	5-Fluorouridine	cpd:C16633
map04750	Inflammatory mediator regulation of TRP channels	0.228511	1	2	25	206	Over	Phorbol	cpd:C09155
map00600	Sphingolipid metabolism	0.323056	1	3	25	206	Over	Phytosphingosine	cpd:C12144
map00830	Retinol metabolism	0.323056	1	3	25	206	Over	Retinoic acid	cpd:C00777
map00140	Steroid hormone biosynthesis	0.347851	2	10	25	206	Over	ESTRADIOL-17ALPHA; Dehydroepiandrosterone	cpd:C02537,cpd:C01227
map00564	Glycerophospholipid metabolism	0.401156	3	15	25	206	Over	LysoPC(20:4(5Z,8Z,11Z,14Z)/0:0); LysoPC(22:6(4Z,7Z,10Z,13Z,16Z,19Z)/0:0); LysoPC(22:5(7Z,10Z,13Z,16Z,19Z)/0:0)	cpd:C04230,cpd:C04230,cpd:C04230
map05231	Choline metabolism in cancer	0.401156	3	15	25	206	Over	LysoPC(20:4(5Z,8Z,11Z,14Z)/0:0); LysoPC(22:6(4Z,7Z,10Z,13Z,16Z,19Z)/0:0); LysoPC(22:5(7Z,10Z,13Z,16Z,19Z)/0:0)	cpd:C04230,cpd:C04230,cpd:C04230
map00061	Fatty acid biosynthesis	0.406423	1	4	25	206	Over	Decanoic acid	cpd:C01571
map00270	Cysteine and methionine metabolism	0.406423	1	4	25	206	Over	Cysteic acid	cpd:C00506
map00430	Taurine and hypotaurine metabolism	0.479886	1	5	25	206	Over	Cysteic acid	cpd:C00506
map04913	Ovarian steroidogenesis	0.479886	1	5	25	206	Over	Dehydroepiandrosterone	cpd:C01227
map05215	Prostate cancer	0.479886	1	5	25	206	Over	Dehydroepiandrosterone	cpd:C01227
map00040	Pentose and glucuronate interconversions	0.544577	1	6	25	206	Over	Ribitol	cpd:C00474
map04080	Neuroactive ligand-receptor interaction	0.544577	1	6	25	206	Over	Cysteic acid	cpd:C00506
map00260	Glycine, serine and threonine metabolism	1	1	7	25	206	Over	Creatine	cpd:C00300
map00340	Histidine metabolism	1	1	8	25	206	Over	N-Carbamylglutamate	cpd:C05829

## Sheet: Supplemental table 6
Supplemental table 6. Proteins detected only in VP.
Protein	Description	Gene	VP_detected_n	VP_detected_rate	VAPA_detected_n	VAPA_detected_rate
Q5VZ72	Izumo sperm-egg fusion protein 3	IZUMO3	31	0.885714	0	0
P13639	Elongation factor 2	EEF2	11	0.314286	0	0
P21796	Non-selective voltage-gated ion channel VDAC1	VDAC1	9	0.257143	0	0
P29508	Serpin B3	SERPINB3	8	0.228571	0	0
P08237	ATP-dependent 6-phosphofructokinase, muscle type	PFKM	7	0.2	0	0
Q07020	Large ribosomal subunit protein eL18	RPL18	7	0.2	0	0
Q9NRA1	Platelet-derived growth factor C	PDGFC	7	0.2	0	0
Q07021	Complement component 1 Q subcomponent-binding protein, mitochondrial	C1QBP	6	0.171429	0	0
Q99832	T-complex protein 1 subunit eta	CCT7	6	0.171429	0	0
A0A087WSZ0	Immunoglobulin kappa variable 1D-8	IGKV1D-8	6	0.171429	0	0
P09210	Glutathione S-transferase A2	GSTA2	6	0.171429	0	0
P45880	Voltage-dependent anion-selective channel protein 2	VDAC2	5	0.142857	0	0
Q08211	ATP-dependent RNA helicase A	DHX9	5	0.142857	0	0
P35232	Prohibitin 1	PHB1	5	0.142857	0	0
P41226	Ubiquitin-like modifier-activating enzyme 7	UBA7	5	0.142857	0	0
Q9NP79	Vacuolar protein sorting-associated protein VTA1 homolog	VTA1	5	0.142857	0	0
P23490	Loricrin	LORICRIN	5	0.142857	0	0
P61513	Large ribosomal subunit protein eL43	RPL37A	5	0.142857	0	0
P05783	Keratin, type I cytoskeletal 18	KRT18	5	0.142857	0	0
Q96EY5	Multivesicular body subunit 12A	MVB12A	5	0.142857	0	0
Q9UI15	Transgelin-3	TAGLN3	5	0.142857	0	0
P09012	U1 small nuclear ribonucleoprotein A	SNRPA	4	0.114286	0	0
Q53RT3	Retroviral-like aspartic protease 1	ASPRV1	4	0.114286	0	0
P13804	Electron transfer flavoprotein subunit alpha, mitochondrial	ETFA	4	0.114286	0	0
Q15075	Early endosome antigen 1	EEA1	4	0.114286	0	0
P05388	Large ribosomal subunit protein uL10	RPLP0	4	0.114286	0	0
Q9Y2Q5	Ragulator complex protein LAMTOR2	LAMTOR2	4	0.114286	0	0
P49588	Alanine--tRNA ligase, cytoplasmic	AARS1	4	0.114286	0	0
Q9BTT0	Acidic leucine-rich nuclear phosphoprotein 32 family member E	ANP32E	4	0.114286	0	0
P35606	Coatomer subunit beta	COPB2	4	0.114286	0	0
P53041	Serine/threonine-protein phosphatase 5	PPP5C	4	0.114286	0	0
Q9NVK5	FGFR1 oncogene partner 2	FGFR1OP2	4	0.114286	0	0
P55899	IgG receptor FcRn large subunit p51	FCGRT	4	0.114286	0	0
Q16836	Hydroxyacyl-coenzyme A dehydrogenase, mitochondrial	HADH	3	0.0857143	0	0
P27482	Calmodulin-like protein 3	CALML3	3	0.0857143	0	0
P62241	Small ribosomal subunit protein eS8	RPS8	3	0.0857143	0	0
Q86V81	THO complex subunit 4	ALYREF	3	0.0857143	0	0
Q13838	Spliceosome RNA helicase DDX39B	DDX39B	3	0.0857143	0	0
P40227	T-complex protein 1 subunit zeta	CCT6A	3	0.0857143	0	0
P30050	Large ribosomal subunit protein uL11	RPL12	3	0.0857143	0	0
P15880	Small ribosomal subunit protein uS5	RPS2	3	0.0857143	0	0
Q16134	Electron transfer flavoprotein-ubiquinone oxidoreductase, mitochondrial	ETFDH	3	0.0857143	0	0
Q15427	Splicing factor 3B subunit 4	SF3B4	3	0.0857143	0	0
A0A0G2JS06	Immunoglobulin lambda variable 5-39	IGLV5-39	3	0.0857143	0	0
Q9Y277	Voltage-dependent anion-selective channel protein 3	VDAC3	3	0.0857143	0	0
Q8WVV4	Protein POF1B	POF1B	3	0.0857143	0	0
P55209	Nucleosome assembly protein 1-like 1	NAP1L1	3	0.0857143	0	0
P54886	Delta-1-pyrroline-5-carboxylate synthase	ALDH18A1	3	0.0857143	0	0
O14531	Dihydropyrimidinase-related protein 4	DPYSL4	3	0.0857143	0	0
Q9Y383	Putative RNA-binding protein Luc7-like 2	LUC7L2	3	0.0857143	0	0
Q9BXS5	AP-1 complex subunit mu-1	AP1M1	3	0.0857143	0	0
Q9GZM7	Tubulointerstitial nephritis antigen-like	TINAGL1	3	0.0857143	0	0
P05091	Aldehyde dehydrogenase, mitochondrial	ALDH2	3	0.0857143	0	0
P53396	ATP-citrate synthase	ACLY	3	0.0857143	0	0
P22532	Small proline-rich protein 2D	SPRR2D	3	0.0857143	0	0
O14656	Torsin-1A	TOR1A	3	0.0857143	0	0
P22102	Trifunctional purine biosynthetic protein adenosine-3	GART	3	0.0857143	0	0
P62081	Small ribosomal subunit protein eS7	RPS7	3	0.0857143	0	0
O75832	26S proteasome non-ATPase regulatory subunit 10	PSMD10	3	0.0857143	0	0
P55795	Heterogeneous nuclear ribonucleoprotein H2	HNRNPH2	3	0.0857143	0	0
Q8TEM1	Nuclear pore membrane glycoprotein 210	NUP210	3	0.0857143	0	0
P22735	Protein-glutamine gamma-glutamyltransferase K	TGM1	3	0.0857143	0	0
Q9BSG0	Protease-associated domain-containing protein 1	PRADC1	3	0.0857143	0	0
O14950	Myosin regulatory light chain 12B	MYL12B	3	0.0857143	0	0
Q15465	Sonic hedgehog protein	SHH	3	0.0857143	0	0
P61019	Ras-related protein Rab-2A	RAB2A	3	0.0857143	0	0
Q96IU4	Putative protein-lysine deacylase ABHD14B	ABHD14B	3	0.0857143	0	0
Q5XPI4	E3 ubiquitin-protein ligase RNF123	RNF123	3	0.0857143	0	0
Q8WVJ2	NudC domain-containing protein 2	NUDCD2	3	0.0857143	0	0
O00303	Eukaryotic translation initiation factor 3 subunit F	EIF3F	3	0.0857143	0	0
Q9NZC2	Triggering receptor expressed on myeloid cells 2	TREM2	3	0.0857143	0	0
P19883	Follistatin	FST	3	0.0857143	0	0
P13284	Gamma-interferon-inducible lysosomal thiol reductase	IFI30	3	0.0857143	0	0
P63000	Ras-related C3 botulinum toxin substrate 1	RAC1	2	0.0571429	0	0
P31415	Calsequestrin-1	CASQ1	2	0.0571429	0	0
P15259	Phosphoglycerate mutase 2	PGAM2	2	0.0571429	0	0
P12236	ADP/ATP translocase 3	SLC25A6	2	0.0571429	0	0
Q00888	Pregnancy-specific beta-1-glycoprotein 4	PSG4	2	0.0571429	0	0
P55060	Exportin-2	CSE1L	2	0.0571429	0	0
Q96C36	Pyrroline-5-carboxylate reductase 2	PYCR2	2	0.0571429	0	0
Q8NBM8	Prenylcysteine oxidase-like	PCYOX1L	2	0.0571429	0	0
O75367	Core histone macro-H2A.1	MACROH2A1	2	0.0571429	0	0
P18621	Large ribosomal subunit protein uL22	RPL17	2	0.0571429	0	0
Q9NP98	Myozenin-1	MYOZ1	2	0.0571429	0	0
P12956	X-ray repair cross-complementing protein 6	XRCC6	2	0.0571429	0	0
Q9C075	Keratin, type I cytoskeletal 23	KRT23	2	0.0571429	0	0
Q8IWJ2	GRIP and coiled-coil domain-containing protein 2	GCC2	2	0.0571429	0	0
P11908	Ribose-phosphate pyrophosphokinase 2	PRPS2	2	0.0571429	0	0
P12235	ADP/ATP translocase 1	SLC25A4	2	0.0571429	0	0
P62995	Transformer-2 protein homolog beta	TRA2B	2	0.0571429	0	0
Q96P63	Serpin B12	SERPINB12	2	0.0571429	0	0
O14744	Protein arginine N-methyltransferase 5	PRMT5	2	0.0571429	0	0
Q86SG5	Protein S100-A7A	S100A7A	2	0.0571429	0	0
P49895	Type I iodothyronine deiodinase	DIO1	2	0.0571429	0	0
Q9UI42	Carboxypeptidase A4	CPA4	2	0.0571429	0	0
Q9NVJ2	ADP-ribosylation factor-like protein 8B	ARL8B	2	0.0571429	0	0
Q9Y265	RuvB-like 1	RUVBL1	2	0.0571429	0	0
P08579	U2 small nuclear ribonucleoprotein B	SNRPB2	2	0.0571429	0	0
P23219	Prostaglandin G/H synthase 1	PTGS1	2	0.0571429	0	0
Q8NC51	SERPINE1 mRNA-binding protein 1	SERBP1	2	0.0571429	0	0
Q8TD19	Serine/threonine-protein kinase Nek9	NEK9	2	0.0571429	0	0
P15170	Eukaryotic peptide chain release factor GTP-binding subunit ERF3A	GSPT1	2	0.0571429	0	0
Q96HN2	Adenosylhomocysteinase 3	AHCYL2	2	0.0571429	0	0
A0A075B6H7	Probable non-functional immunoglobulin kappa variable 3-7	IGKV3-7	2	0.0571429	0	0
P51970	NADH dehydrogenase [ubiquinone] 1 alpha subcomplex subunit 8	NDUFA8	2	0.0571429	0	0
P34897	Serine hydroxymethyltransferase, mitochondrial	SHMT2	2	0.0571429	0	0
Q9UIA9	Exportin-7	XPO7	2	0.0571429	0	0
Q05655	Protein kinase C delta type	PRKCD	2	0.0571429	0	0
Q7Z2W4	Zinc finger CCCH-type antiviral protein 1	ZC3HAV1	2	0.0571429	0	0
Q6DN03	Putative histone H2B type 2-C	H2BC20P	2	0.0571429	0	0
Q6ZVX7	F-box only protein 50	NCCRP1	2	0.0571429	0	0
Q8TF66	Leucine-rich repeat-containing protein 15	LRRC15	2	0.0571429	0	0
P61201	COP9 signalosome complex subunit 2	COPS2	2	0.0571429	0	0
Q99733	Nucleosome assembly protein 1-like 4	NAP1L4	2	0.0571429	0	0
Q5VVQ6	Ubiquitin thioesterase OTU1	YOD1	2	0.0571429	0	0
P49821	NADH dehydrogenase [ubiquinone] flavoprotein 1, mitochondrial	NDUFV1	2	0.0571429	0	0
P25398	Small ribosomal subunit protein eS12	RPS12	2	0.0571429	0	0
P49755	Transmembrane emp24 domain-containing protein 10	TMED10	2	0.0571429	0	0
Q9BR39	Junctophilin-2	JPH2	2	0.0571429	0	0
Q12931	Heat shock protein 75 kDa, mitochondrial	TRAP1	2	0.0571429	0	0
Q9BT78	COP9 signalosome complex subunit 4	COPS4	2	0.0571429	0	0
P15309	Prostatic acid phosphatase	ACP3	2	0.0571429	0	0
Q96CN7	Isochorismatase domain-containing protein 1	ISOC1	2	0.0571429	0	0
Q03692	Collagen alpha-1(X) chain	COL10A1	2	0.0571429	0	0
Q86TP1	Exopolyphosphatase PRUNE1	PRUNE1	2	0.0571429	0	0
Q15459	Splicing factor 3A subunit 1	SF3A1	2	0.0571429	0	0
O00339	Matrilin-2	MATN2	2	0.0571429	0	0
P20073	Annexin A7	ANXA7	2	0.0571429	0	0
Q9UP79	A disintegrin and metalloproteinase with thrombospondin motifs 8	ADAMTS8	2	0.0571429	0	0
Q9Y6N5	Sulfide:quinone oxidoreductase, mitochondrial	SQOR	2	0.0571429	0	0
Q9H159	Cadherin-19	CDH19	2	0.0571429	0	0
Q7L576	Cytoplasmic FMR1-interacting protein 1	CYFIP1	2	0.0571429	0	0
P51148	Ras-related protein Rab-5C	RAB5C	2	0.0571429	0	0
Q96QR8	Transcriptional regulator protein Pur-beta	PURB	2	0.0571429	0	0
P52943	Cysteine-rich protein 2	CRIP2	2	0.0571429	0	0
P01236	Prolactin	PRL	2	0.0571429	0	0
O14980	Exportin-1	XPO1	2	0.0571429	0	0
O00159	Unconventional myosin-Ic	MYO1C	2	0.0571429	0	0
P55084	Trifunctional enzyme subunit beta, mitochondrial	HADHB	2	0.0571429	0	0
P08240	Signal recognition particle receptor subunit alpha	SRPRA	2	0.0571429	0	0
Q9BSL1	Ubiquitin-associated domain-containing protein 1	UBAC1	2	0.0571429	0	0
Q00341	Vigilin	HDLBP	2	0.0571429	0	0
Q9NR71	Neutral ceramidase	ASAH2	2	0.0571429	0	0
P11234	Ras-related protein Ral-B	RALB	2	0.0571429	0	0
P16871	Interleukin-7 receptor subunit alpha	IL7R	2	0.0571429	0	0
Q9Y678	Coatomer subunit gamma-1	COPG1	2	0.0571429	0	0
Q09028	Histone-binding protein RBBP4	RBBP4	2	0.0571429	0	0
Q04941	Proteolipid protein 2	PLP2	2	0.0571429	0	0
Q03181	Peroxisome proliferator-activated receptor delta	PPARD	1	0.0285714	0	0
Q15165	Serum paraoxonase/arylesterase 2	PON2	1	0.0285714	0	0
P17980	26S proteasome regulatory subunit 6A	PSMC3	1	0.0285714	0	0
O15067	Phosphoribosylformylglycinamidine synthase	PFAS	1	0.0285714	0	0
Q8N335	Glycerol-3-phosphate dehydrogenase 1-like protein	GPD1L	1	0.0285714	0	0
P62750	Large ribosomal subunit protein uL23	RPL23A	1	0.0285714	0	0
P63267	Actin, gamma-enteric smooth muscle	ACTG2	1	0.0285714	0	0
Q99961	Endophilin-A2	SH3GL1	1	0.0285714	0	0
Q13043	Serine/threonine-protein kinase 4	STK4	1	0.0285714	0	0
Q5U5Z8	Cytosolic carboxypeptidase 2	AGBL2	1	0.0285714	0	0
Q13263	Transcription intermediary factor 1-beta	TRIM28	1	0.0285714	0	0
P62191	26S proteasome regulatory subunit 4	PSMC1	1	0.0285714	0	0
Q14166	Tubulin--tyrosine ligase-like protein 12	TTLL12	1	0.0285714	0	0
O95352	Ubiquitin-like modifier-activating enzyme ATG7	ATG7	1	0.0285714	0	0
Q05639	Elongation factor 1-alpha 2	EEF1A2	1	0.0285714	0	0
A0A0J9YVY3	Immunoglobulin heavy variable 7-4-1	IGHV7-4-1	1	0.0285714	0	0
Q96QA5	Gasdermin-A	GSDMA	1	0.0285714	0	0
Q9P258	Protein RCC2	RCC2	1	0.0285714	0	0
Q9UP52	Transferrin receptor protein 2	TFR2	1	0.0285714	0	0
P18085	ADP-ribosylation factor 4	ARF4	1	0.0285714	0	0
P61313	Large ribosomal subunit protein eL15	RPL15	1	0.0285714	0	0
Q12906	Interleukin enhancer-binding factor 3	ILF3	1	0.0285714	0	0
Q9H173	Nucleotide exchange factor SIL1	SIL1	1	0.0285714	0	0
Q9NZH6	Interleukin-37	IL37	1	0.0285714	0	0
O14732	Inositol monophosphatase 2	IMPA2	1	0.0285714	0	0
Q9Y5L4	Mitochondrial import inner membrane translocase subunit Tim13	TIMM13	1	0.0285714	0	0
P61923	Coatomer subunit zeta-1	COPZ1	1	0.0285714	0	0
P43686	26S proteasome regulatory subunit 6B	PSMC4	1	0.0285714	0	0
P36578	Large ribosomal subunit protein uL4	RPL4	1	0.0285714	0	0
P17812	CTP synthase 1	CTPS1	1	0.0285714	0	0
P38117	Electron transfer flavoprotein subunit beta	ETFB	1	0.0285714	0	0
Q07065	Cytoskeleton-associated protein 4	CKAP4	1	0.0285714	0	0
P35222	Catenin beta-1	CTNNB1	1	0.0285714	0	0
O75323	Protein NipSnap homolog 2	NIPSNAP2	1	0.0285714	0	0
P18124	Large ribosomal subunit protein uL30	RPL7	1	0.0285714	0	0
P13533	Myosin-6	MYH6	1	0.0285714	0	0
Q6NUJ1	Proactivator polypeptide-like 1	PSAPL1	1	0.0285714	0	0
O76031	ATP-dependent Clp protease ATP-binding subunit clpX-like, mitochondrial	CLPX	1	0.0285714	0	0
P24855	Deoxyribonuclease-1	DNASE1	1	0.0285714	0	0
P26440	Isovaleryl-CoA dehydrogenase, mitochondrial	IVD	1	0.0285714	0	0
Q14141	Septin-6	SEPTIN6	1	0.0285714	0	0
Q99714	3-hydroxyacyl-CoA dehydrogenase type-2	HSD17B10	1	0.0285714	0	0
O96008	Mitochondrial import receptor subunit TOM40 homolog	TOMM40	1	0.0285714	0	0
Q99816	Tumor susceptibility gene 101 protein	TSG101	1	0.0285714	0	0
P39656	Dolichyl-diphosphooligosaccharide--protein glycosyltransferase 48 kDa subunit	DDOST	1	0.0285714	0	0
O75208	Ubiquinone biosynthesis protein COQ9, mitochondrial	COQ9	1	0.0285714	0	0
P50454	Serpin H1	SERPINH1	1	0.0285714	0	0
O95373	Importin-7	IPO7	1	0.0285714	0	0
Q13885	Tubulin beta-2A chain	TUBB2A	1	0.0285714	0	0
Q7KZF4	Staphylococcal nuclease domain-containing protein 1	SND1	1	0.0285714	0	0
P33121	Long-chain-fatty-acid--CoA ligase 1	ACSL1	1	0.0285714	0	0
Q08397	Lysyl oxidase homolog 1	LOXL1	1	0.0285714	0	0
Q9NZQ9	Tropomodulin-4	TMOD4	1	0.0285714	0	0
P02818	Osteocalcin	BGLAP	1	0.0285714	0	0
Q8N142	Adenylosuccinate synthetase isozyme 1	ADSS1	1	0.0285714	0	0
P04062	Lysosomal acid glucosylceramidase	GBA1	1	0.0285714	0	0
Q15642	Cdc42-interacting protein 4	TRIP10	1	0.0285714	0	0
Q9BQ69	ADP-ribose glycohydrolase MACROD1	MACROD1	1	0.0285714	0	0
P41208	Centrin-2	CETN2	1	0.0285714	0	0
P32969	Large ribosomal subunit protein uL6	RPL9	1	0.0285714	0	0
Q9UL25	Ras-related protein Rab-21	RAB21	1	0.0285714	0	0
P24752	Acetyl-CoA acetyltransferase, mitochondrial	ACAT1	1	0.0285714	0	0
P14854	Cytochrome c oxidase subunit 6B1	COX6B1	1	0.0285714	0	0
O00410	Importin-5	IPO5	1	0.0285714	0	0
P11464	Pregnancy-specific beta-1-glycoprotein 1	PSG1	1	0.0285714	0	0
Q9UL46	Proteasome activator complex subunit 2	PSME2	1	0.0285714	0	0
P51571	Translocon-associated protein subunit delta	SSR4	1	0.0285714	0	0
P09543	2,3-cyclic-nucleotide 3-phosphodiesterase	CNP	1	0.0285714	0	0
P12268	Inosine-5-monophosphate dehydrogenase 2	IMPDH2	1	0.0285714	0	0
P48426	Phosphatidylinositol 5-phosphate 4-kinase type-2 alpha	PIP4K2A	1	0.0285714	0	0
P62280	Small ribosomal subunit protein uS17	RPS11	1	0.0285714	0	0
Q9Y3I1	F-box only protein 7	FBXO7	1	0.0285714	0	0
P02686	Myelin basic protein	MBP	1	0.0285714	0	0
Q6NVY1	3-hydroxyisobutyryl-CoA hydrolase, mitochondrial	HIBCH	1	0.0285714	0	0
P36969	Phospholipid hydroperoxide glutathione peroxidase GPX4	GPX4	1	0.0285714	0	0
P42357	Histidine ammonia-lyase	HAL	1	0.0285714	0	0
P46777	Large ribosomal subunit protein uL18	RPL5	1	0.0285714	0	0
P08134	Rho-related GTP-binding protein RhoC	RHOC	1	0.0285714	0	0
P55160	Nck-associated protein 1-like	NCKAP1L	1	0.0285714	0	0
Q9GZP0	Platelet-derived growth factor D	PDGFD	1	0.0285714	0	0
P47712	Cytosolic phospholipase A2	PLA2G4A	1	0.0285714	0	0
Q9Y5S9	RNA-binding protein 8A	RBM8A	1	0.0285714	0	0
P21281	V-type proton ATPase subunit B, brain isoform	ATP6V1B2	1	0.0285714	0	0
Q99829	Copine-1	CPNE1	1	0.0285714	0	0
Q99519	Sialidase-1	NEU1	1	0.0285714	0	0
P68400	Casein kinase II subunit alpha	CSNK2A1	1	0.0285714	0	0
P25325	3-mercaptopyruvate sulfurtransferase	MPST	1	0.0285714	0	0
Q9NQP4	Prefoldin subunit 4	PFDN4	1	0.0285714	0	0
Q02543	Large ribosomal subunit protein eL20	RPL18A	1	0.0285714	0	0
Q10567	AP-1 complex subunit beta-1	AP1B1	1	0.0285714	0	0
P16870	Carboxypeptidase E	CPE	1	0.0285714	0	0
P35030	Trypsin-3	PRSS3	1	0.0285714	0	0
Q9UHF0	Tachykinin-3	TAC3	1	0.0285714	0	0
Q14203	Dynactin subunit 1	DCTN1	1	0.0285714	0	0
O75752	UDP-GalNAc:beta-1,3-N-acetylgalactosaminyltransferase 1	B3GALNT1	1	0.0285714	0	0
P50993	Sodium/potassium-transporting ATPase subunit alpha-2	ATP1A2	1	0.0285714	0	0
Q58FF6	Putative heat shock protein HSP 90-beta 4	HSP90AB4P	1	0.0285714	0	0
P62888	Large ribosomal subunit protein eL30	RPL30	1	0.0285714	0	0
Q15818	Neuronal pentraxin-1	NPTX1	1	0.0285714	0	0
P29218	Inositol monophosphatase 1	IMPA1	1	0.0285714	0	0
A8K7I4	Calcium-activated chloride channel regulator 1	CLCA1	1	0.0285714	0	0
P36269	Glutathione hydrolase 5 proenzyme	GGT5	1	0.0285714	0	0
P09681	Gastric inhibitory polypeptide	GIP	1	0.0285714	0	0
Q96FW1	Ubiquitin thioesterase OTUB1	OTUB1	1	0.0285714	0	0
Q92930	Ras-related protein Rab-8B	RAB8B	1	0.0285714	0	0
Q01105	Protein SET	SET	1	0.0285714	0	0
P27816	Microtubule-associated protein 4	MAP4	1	0.0285714	0	0
P59768	Guanine nucleotide-binding protein G(I)/G(S)/G(O) subunit gamma-2	GNG2	1	0.0285714	0	0
O00629	Importin subunit alpha-3	KPNA4	1	0.0285714	0	0
Q5BLP8	NELL2-interacting cell ontogeny regulator 1	NICOL1	1	0.0285714	0	0
O75533	Splicing factor 3B subunit 1	SF3B1	1	0.0285714	0	0
P17213	Bactericidal permeability-increasing protein	BPI	1	0.0285714	0	0
Q9BZQ8	Protein Niban 1	NIBAN1	1	0.0285714	0	0
P28289	Tropomodulin-1	TMOD1	1	0.0285714	0	0
Q96I82	Kazal-type serine protease inhibitor domain-containing protein 1	KAZALD1	1	0.0285714	0	0
P01116	GTPase KRas	KRAS	1	0.0285714	0	0
Q9Y613	FH1/FH2 domain-containing protein 1	FHOD1	1	0.0285714	0	0
A0AVT1	Ubiquitin-like modifier-activating enzyme 6	UBA6	1	0.0285714	0	0
P48047	ATP synthase subunit O, mitochondrial	ATP5PO	1	0.0285714	0	0
Q99988	Growth/differentiation factor 15	GDF15	1	0.0285714	0	0
P82987	ADAMTS-like protein 3	ADAMTSL3	1	0.0285714	0	0
P62277	Small ribosomal subunit protein uS15	RPS13	1	0.0285714	0	0
P68402	Platelet-activating factor acetylhydrolase IB subunit alpha2	PAFAH1B2	1	0.0285714	0	0
P11532	Dystrophin	DMD	1	0.0285714	0	0
Q9UNN5	FAS-associated factor 1	FAF1	1	0.0285714	0	0
Q9H1E1	Ribonuclease 7	RNASE7	1	0.0285714	0	0
P05165	Propionyl-CoA carboxylase alpha chain, mitochondrial	PCCA	1	0.0285714	0	0
P04843	Dolichyl-diphosphooligosaccharide--protein glycosyltransferase subunit 1	RPN1	1	0.0285714	0	0
Q96RU3	Formin-binding protein 1	FNBP1	1	0.0285714	0	0
Q16629	Serine/arginine-rich splicing factor 7	SRSF7	1	0.0285714	0	0
Q12765	Secernin-1	SCRN1	1	0.0285714	0	0
O95831	Apoptosis-inducing factor 1, mitochondrial	AIFM1	1	0.0285714	0	0
Q9H511	Kelch-like protein 31	KLHL31	1	0.0285714	0	0
Q7L5N1	COP9 signalosome complex subunit 6	COPS6	1	0.0285714	0	0
Q7L9L4	MOB kinase activator 1B	MOB1B	1	0.0285714	0	0
Q12797	Aspartyl/asparaginyl beta-hydroxylase	ASPH	1	0.0285714	0	0
Q16181	Septin-7	SEPTIN7	1	0.0285714	0	0
P40939	Trifunctional enzyme subunit alpha, mitochondrial	HADHA	1	0.0285714	0	0
O60884	DnaJ homolog subfamily A member 2	DNAJA2	1	0.0285714	0	0
P13807	Glycogen [starch] synthase, muscle	GYS1	1	0.0285714	0	0
P32189	Glycerol kinase	GK	1	0.0285714	0	0
Q16401	26S proteasome non-ATPase regulatory subunit 5	PSMD5	1	0.0285714	0	0
Q6ZRP7	Sulfhydryl oxidase 2	QSOX2	1	0.0285714	0	0
O94804	Serine/threonine-protein kinase 10	STK10	1	0.0285714	0	0
Q6H9L7	Isthmin-2	ISM2	1	0.0285714	0	0
P21810	Biglycan	BGN	1	0.0285714	0	0
P33176	Kinesin-1 heavy chain	KIF5B	1	0.0285714	0	0
P54920	Alpha-soluble NSF attachment protein	NAPA	1	0.0285714	0	0
Q13310	Polyadenylate-binding protein 4	PABPC4	1	0.0285714	0	0
P46459	Vesicle-fusing ATPase	NSF	1	0.0285714	0	0
Q9NT62	Ubiquitin-like-conjugating enzyme ATG3	ATG3	1	0.0285714	0	0
Q6PL24	Protein TMED8	TMED8	1	0.0285714	0	0
O00743	Serine/threonine-protein phosphatase 6 catalytic subunit	PPP6C	1	0.0285714	0	0
Q9H9Q2	COP9 signalosome complex subunit 7b	COPS7B	1	0.0285714	0	0
P0DN86	Choriogonadotropin subunit beta 3	CGB3	1	0.0285714	0	0
Q9NVA2	Septin-11	SEPTIN11	1	0.0285714	0	0
P84095	Rho-related GTP-binding protein RhoG	RHOG	1	0.0285714	0	0
A0A1B0GTC6	Uncharacterized protein C3orf85	C3orf85	1	0.0285714	0	0
P61247	Small ribosomal subunit protein eS1	RPS3A	1	0.0285714	0	0
O43150	Arf-GAP with SH3 domain, ANK repeat and PH domain-containing protein 2	ASAP2	1	0.0285714	0	0
Q9BY43	Charged multivesicular body protein 4a	CHMP4A	1	0.0285714	0	0
P36873	Serine/threonine-protein phosphatase PP1-gamma catalytic subunit	PPP1CC	1	0.0285714	0	0
Q96FZ7	Charged multivesicular body protein 6	CHMP6	1	0.0285714	0	0
P43304	Glycerol-3-phosphate dehydrogenase, mitochondrial	GPD2	1	0.0285714	0	0
Q96AG4	Leucine-rich repeat-containing protein 59	LRRC59	1	0.0285714	0	0
P62877	E3 ubiquitin-protein ligase RBX1	RBX1	1	0.0285714	0	0
P62851	Small ribosomal subunit protein eS25	RPS25	1	0.0285714	0	0
A6NDG6	Glycerol-3-phosphate phosphatase	PGP	1	0.0285714	0	0
P13521	Secretogranin-2	SCG2	1	0.0285714	0	0
P78344	Eukaryotic translation initiation factor 4 gamma 2	EIF4G2	1	0.0285714	0	0

## Sheet: Supplemental table 7
Supplemental table 7. Proteins detected only in VAPA.
Protein	Description	Gene	VP_detected_n	VP_detected_rate	VAPA_detected_n	VAPA_detected_rate
P00167	Cytochrome b5	CYB5A	0	0	6	0.3
P62330	ADP-ribosylation factor 6	ARF6	0	0	5	0.25
P35318	Pro-adrenomedullin	ADM	0	0	5	0.25
P25445	Tumor necrosis factor receptor superfamily member 6	FAS	0	0	5	0.25
Q96L73	Histone-lysine N-methyltransferase, H3 lysine-36 specific	NSD1	0	0	4	0.2
P08138	Tumor necrosis factor receptor superfamily member 16	NGFR	0	0	4	0.2
P00387	NADH-cytochrome b5 reductase 3	CYB5R3	0	0	3	0.15
Q9Y6E0	Serine/threonine-protein kinase 24	STK24	0	0	3	0.15
Q93099	Homogentisate 1,2-dioxygenase	HGD	0	0	3	0.15
P04733	Metallothionein-1F	MT1F	0	0	3	0.15
P29350	Tyrosine-protein phosphatase non-receptor type 6	PTPN6	0	0	2	0.1
P19404	NADH dehydrogenase [ubiquinone] flavoprotein 2, mitochondrial	NDUFV2	0	0	2	0.1
Q16698	2,4-dienoyl-CoA reductase [(3E)-enoyl-CoA-producing], mitochondrial	DECR1	0	0	2	0.1
P30039	Phenazine biosynthesis-like domain-containing protein	PBLD	0	0	2	0.1
P46781	Small ribosomal subunit protein uS4	RPS9	0	0	2	0.1
Q5TDH0	Protein DDI1 homolog 2	DDI2	0	0	2	0.1
Q9NR99	Matrix-remodeling-associated protein 5	MXRA5	0	0	2	0.1
Q14151	Scaffold attachment factor B2	SAFB2	0	0	2	0.1
P62873	Guanine nucleotide-binding protein G(I)/G(S)/G(T) subunit beta-1	GNB1	0	0	2	0.1
P53602	Diphosphomevalonate decarboxylase	MVD	0	0	2	0.1
Q16539	Mitogen-activated protein kinase 14	MAPK14	0	0	2	0.1
P83731	Large ribosomal subunit protein eL24	RPL24	0	0	2	0.1
Q6JBY9	CapZ-interacting protein	RCSD1	0	0	2	0.1
O43681	ATPase GET3	GET3	0	0	2	0.1
P55212	Caspase-6	CASP6	0	0	2	0.1
O60568	Multifunctional procollagen lysine hydroxylase and glycosyltransferase LH3	PLOD3	0	0	2	0.1
Q9NX63	MICOS complex subunit MIC19	CHCHD3	0	0	2	0.1
Q00325	Solute carrier family 25 member 3	SLC25A3	0	0	2	0.1
P31323	cAMP-dependent protein kinase type II-beta regulatory subunit	PRKAR2B	0	0	2	0.1
Q9P225	Dynein axonemal heavy chain 2	DNAH2	0	0	1	0.05
O95782	AP-2 complex subunit alpha-1	AP2A1	0	0	1	0.05
Q9UN70	Protocadherin gamma-C3	PCDHGC3	0	0	1	0.05
Q96DR5	BPI fold-containing family A member 2	BPIFA2	0	0	1	0.05
P24539	ATP synthase F(0) complex subunit B1, mitochondrial	ATP5PB	0	0	1	0.05
Q6ZNJ1	Neurobeachin-like protein 2	NBEAL2	0	0	1	0.05
O00487	26S proteasome non-ATPase regulatory subunit 14	PSMD14	0	0	1	0.05
P08727	Keratin, type I cytoskeletal 19	KRT19	0	0	1	0.05
Q14C86	GTPase-activating protein and VPS9 domain-containing protein 1	GAPVD1	0	0	1	0.05
P42830	C-X-C motif chemokine 5	CXCL5	0	0	1	0.05
P47755	F-actin-capping protein subunit alpha-2	CAPZA2	0	0	1	0.05
Q9UBY9	Heat shock protein beta-7	HSPB7	0	0	1	0.05
Q9Y2J8	Protein-arginine deiminase type-2	PADI2	0	0	1	0.05
Q13444	Disintegrin and metalloproteinase domain-containing protein 15	ADAM15	0	0	1	0.05
Q15102	Platelet-activating factor acetylhydrolase IB subunit alpha1	PAFAH1B3	0	0	1	0.05
P50053	Ketohexokinase	KHK	0	0	1	0.05
Q04323	UBX domain-containing protein 1	UBXN1	0	0	1	0.05
P51692	Signal transducer and activator of transcription 5B	STAT5B	0	0	1	0.05
Q86U42	Polyadenylate-binding protein 2	PABPN1	0	0	1	0.05
P01854	Immunoglobulin heavy constant epsilon	IGHE	0	0	1	0.05
A0A075B6K6	Immunoglobulin lambda variable 4-3	IGLV4-3	0	0	1	0.05
B1AKI9	Isthmin-1	ISM1	0	0	1	0.05
Q9BQA1	Methylosome protein WDR77	WDR77	0	0	1	0.05
P22695	Cytochrome b-c1 complex subunit 2, mitochondrial	UQCRC2	0	0	1	0.05
P52790	Hexokinase-3	HK3	0	0	1	0.05
P47989	Xanthine dehydrogenase/oxidase	XDH	0	0	1	0.05
O76074	cGMP-specific 3,5-cyclic phosphodiesterase	PDE5A	0	0	1	0.05
Q5W0V3	FHF complex subunit HOOK interacting protein 2A	FHIP2A	0	0	1	0.05
Q13347	Eukaryotic translation initiation factor 3 subunit I	EIF3I	0	0	1	0.05
P61006	Ras-related protein Rab-8A	RAB8A	0	0	1	0.05
Q9NR28	Diablo IAP-binding mitochondrial protein	DIABLO	0	0	1	0.05
Q9Y6L7	Tolloid-like protein 2	TLL2	0	0	1	0.05
Q8IUZ5	5-phosphohydroxy-L-lysine phospho-lyase	PHYKPL	0	0	1	0.05
O75487	Glypican-4	GPC4	0	0	1	0.05
O14556	Glyceraldehyde-3-phosphate dehydrogenase, testis-specific	GAPDHS	0	0	1	0.05
O60684	Importin subunit alpha-7	KPNA6	0	0	1	0.05
O75116	Rho-associated protein kinase 2	ROCK2	0	0	1	0.05
O14579	Coatomer subunit epsilon	COPE	0	0	1	0.05
Q15382	GTP-binding protein Rheb	RHEB	0	0	1	0.05
Q9UKX5	Integrin alpha-11	ITGA11	0	0	1	0.05
P46778	Large ribosomal subunit protein eL21	RPL21	0	0	1	0.05
Q92824	Proprotein convertase subtilisin/kexin type 5	PCSK5	0	0	1	0.05
O43747	AP-1 complex subunit gamma-1	AP1G1	0	0	1	0.05
Q13148	TAR DNA-binding protein 43	TARDBP	0	0	1	0.05
Q96HB5	Coiled-coil domain-containing protein 120	CCDC120	0	0	1	0.05
Q1KMD3	Heterogeneous nuclear ribonucleoprotein U-like protein 2	HNRNPUL2	0	0	1	0.05
Q99685	Monoglyceride lipase	MGLL	0	0	1	0.05
P67870	Casein kinase II subunit beta	CSNK2B	0	0	1	0.05
Q96AE4	Far upstream element-binding protein 1	FUBP1	0	0	1	0.05
P42677	Small ribosomal subunit protein eS27	RPS27	0	0	1	0.05
P53618	Coatomer subunit beta	COPB1	0	0	1	0.05
Q8IZA0	Dyslexia-associated protein KIAA0319-like protein	KIAA0319L	0	0	1	0.05
P51665	26S proteasome non-ATPase regulatory subunit 7	PSMD7	0	0	1	0.05
O60240	Perilipin-1	PLIN1	0	0	1	0.05
Q70J99	Protein unc-13 homolog D	UNC13D	0	0	1	0.05
Q9H2G2	STE20-like serine/threonine-protein kinase	SLK	0	0	1	0.05
Q9P2R3	Rabankyrin-5	ANKFY1	0	0	1	0.05
P50591	Tumor necrosis factor ligand superfamily member 10	TNFSF10	0	0	1	0.05
P62879	Guanine nucleotide-binding protein G(I)/G(S)/G(T) subunit beta-2	GNB2	0	0	1	0.05
O75688	Protein phosphatase 1B	PPM1B	0	0	1	0.05
P16885	1-phosphatidylinositol 4,5-bisphosphate phosphodiesterase gamma-2	PLCG2	0	0	1	0.05
Q8WTU2	Scavenger receptor cysteine-rich domain-containing group B protein	SSC4D	0	0	1	0.05
Q9NS15	Latent-transforming growth factor beta-binding protein 3	LTBP3	0	0	1	0.05
O75787	Renin receptor	ATP6AP2	0	0	1	0.05
Q86X76	Deaminated glutathione amidase	NIT1	0	0	1	0.05
Q03135	Caveolin-1	CAV1	0	0	1	0.05
P62266	Small ribosomal subunit protein uS12	RPS23	0	0	1	0.05
Q53T59	HCLS1-binding protein 3	HS1BP3	0	0	1	0.05
Q8N729	Neuropeptide W	NPW	0	0	1	0.05
P43307	Translocon-associated protein subunit alpha	SSR1	0	0	1	0.05
Q9Y316	Protein MEMO1	MEMO1	0	0	1	0.05
